# Supplementary material for: Microarray analysis of human leucocyte subsets: the advantages of positive selection and rapid purification
Source: BMC Genomics. 2007 Mar 5;8:64. doi: 10.1186/1471-2164-8-64 (PMC1828063; doi:10.1186/1471-2164-8-64)
Supplement: Additional file 1 — Cell type specific gene list. This gene list was used as the basis for the hierarchical clustering shown in Additional file 2. [file 1471-2164-8-64-S1.xls]

## Sheet: Sheet1
Gene Name	Affy Probe Set	GenBank Acc
CD272	236226_at	AW294080
CD36	228766_at	AW299226
IGL	217258_x_at	AF043583
CD3D	213539_at	NM_000732
IGH	211634_x_at	M24669
TCRA	210972_x_at	M15565
TCRB	210915_x_at	M15564
CD32B	210889_s_at	M31933
CD3Z	210031_at	J04132
CD193	208304_at	NM_001837
CD8B1	207979_s_at	NM_004931
CD94	207795_s_at	AB009597
CD89	207674_at	NM_002000
CD181	207094_at	NM_000634
CD182	207008_at	NM_001557
CD195	206991_s_at	NM_000579
CD196	206983_at	NM_004367
CD3G	206804_at	NM_000073
CD23	206759_at	NM_002002
CD28	206545_at	NM_006139
CD19	206398_s_at	NM_001770
CD197	206337_at	NM_001838
CD1C	205987_at	NM_001765
CD2	205831_at	NM_001767
CD1D	205789_at	NM_001766
CD8A	205758_at	AW006735
CD86	205686_s_at	NM_006889
CD21	205544_s_at	NM_001877
CD3E	205456_at	NM_000733
CD79B	205297_s_at	NM_000626
CD79A	205049_s_at	NM_001783
CD282	204924_at	NM_003264
CD22	204581_at	NM_001771
CD16	204007_at	J04162
CD32A	203561_at	NM_021642
CD4	203547_at	U47924
CD14	201743_at	NM_000591
CD74	1567628_at	M28590
CD284	1552798_a_at	NM_138557
