# Supplementary material for: Microarray analysis of human leucocyte subsets: the advantages of positive selection and rapid purification
Source: BMC Genomics. 2007 Mar 5;8:64. doi: 10.1186/1471-2164-8-64 (PMC1828063; doi:10.1186/1471-2164-8-64)
Supplement: Additional file 4 — Genes showing cell type specific expression patterns. Statistical analysis of the microarray dataset shown in Figure 1 (parametric analysis of variance, p < 0.05 with Bonferroni correction followed by a Student-Newman-Keuls post-hoc test) identified 2,641 probe sets that are differentially expressed between CD4+ and CD8+ T cells, CD19+ B cells, CD14+ monocytes and CD16+ neutrophils. [file 1471-2164-8-64-S4.xls]

## Sheet: Sheet1
Affymetrix Probe Set	Normalised Expression Level by Cell Type					GenBank Acc	Gene	Descripition
	CD16	CD14	CD19	CD4	CD8
201034_at	0.0701	0.719	1.169	1.402	1.342	BE545756	ADD3	adducin 3 (gamma)
208924_at	0.305	2.269	0.492	1.367	1.879	AB024703	RNF11	ring finger protein 11
200673_at	0.165	3.202	1.406	0.918	0.981	NM_014713	LAPTM4A	lysosomal-associated protein transmembrane 4 alpha
218283_at	0.124	0.882	1.173	1.141	1.314	NM_016305	SS18L2	synovial sarcoma translocation gene on chromosome 18-like 2
218101_s_at	0.0621	1.533	0.979	0.857	1.145	NM_004549	NDUFC2	NADH dehydrogenase (ubiquinone) 1, subcomplex unknown, 2, 14.5kDa
205480_s_at	0.109	1.108	0.795	1.059	1.338	NM_006759	UGP2	UDP-glucose pyrophosphorylase 2
200086_s_at	0.0878	1.432	1.016	0.923	1.076	AA854966	COX4I1	cytochrome c oxidase subunit IV isoform 1
200900_s_at	0.192	2.075	0.879	0.913	1.115	AI583537	M6PR	mannose-6-phosphate receptor (cation dependent)
209288_s_at	0.524	4.427	0.612	1.174	1.827	AL136842	CDC42EP3	CDC42 effector protein (Rho GTPase binding) 3
219939_s_at	0.0823	1.162	0.931	0.923	1.104	NM_007158	D1S155E	NRAS-related gene
203176_s_at	0.107	1.286	1.076	0.842	1.095	BE552470	TFAM	transcription factor A, mitochondrial
219681_s_at	1.392	5.752	0.918	0.644	0.562	NM_025151	RCP	Rab coupling protein
235593_at	1	8.219	0.957	0.862	0.863	AL546529	ZFHX1B	zinc finger homeobox 1b
201256_at	0.141	1.178	0.872	1.011	1.16	NM_004718	COX7A2L	cytochrome c oxidase subunit VIIa polypeptide 2 like
201444_s_at	0.13	4.146	0.836	0.937	0.989	NM_005765	ATP6AP2	ATPase, H+ transporting, lysosomal accessory protein 2
222386_s_at	0.116	1.857	1.009	0.745	1.008	AB047848	COPZ1	coatomer protein complex, subunit zeta 1
202797_at	0.0927	1.447	0.718	1.004	1.505	NM_014016	SACM1L	SAC1 suppressor of actin mutations 1-like (yeast)
201174_s_at	0.203	0.916	0.979	1.094	1.472	NM_018975	TERF2IP	telomeric repeat binding factor 2, interacting protein
202595_s_at	0.115	1.131	0.329	1.964	2.315	AF161461	LEPROTL1	leptin receptor overlapping transcript-like 1
1553133_at	0.872	7.119	1.006	0.98	0.804	BC020851	MGC23980	hypothetical protein MGC23980
225392_at	0.214	1.568	1.13	0.831	1.139	BF967912	EFG2	mitochondrial elongation factor G2
208616_s_at	0.182	1.526	0.868	0.966	1.357	U48297	PTP4A2	protein tyrosine phosphatase type IVA, member 2
209143_s_at	0.0916	1.573	1.077	0.958	1.047	AF005422	CLNS1A	chloride channel, nucleotide-sensitive, 1A
208809_s_at	0.14	1.088	0.984	0.907	1.211	AL136632	C6orf62	chromosome 6 open reading frame 62
222507_s_at	0.238	1.886	0.865	0.788	1.042	AI188389	C11orf15	chromosome 11 open reading frame 15
226276_at	0.266	4.946	0.896	1.099	1.062	BF439522	MGC23909	hypothetical protein MGC23909
201435_s_at	0.148	1.064	1.361	0.899	1.275	AW268640	EIF4E	eukaryotic translation initiation factor 4E
224842_at	0.217	0.951	0.959	1.074	1.293	AK025794	SMG1	PI-3-kinase-related kinase SMG-1
1555226_s_at	0.286	2.808	0.945	0.906	1.001	BC008306	NICE-3	NICE-3 protein
200026_at	0.0505	0.877	1.04	1.098	1.091	NM_000995	RPL34	ribosomal protein L34
217761_at	0.373	3.369	0.994	1.565	0.741	NM_018269	SIPL	SIPL protein
222975_s_at	0.128	1.249	0.908	0.877	1.038	AI423180	D1S155E	NRAS-related gene
223016_x_at	0.142	0.77	1.189	1.11	1.313	AF065392	ZNF265	zinc finger protein 265
218092_s_at	0.43	3.739	1.015	0.913	1.026	NM_004504	HRB	HIV-1 Rev binding protein
218866_s_at	0.184	1.084	1.635	0.9	1.122	NM_016310	POLR3K	polymerase (RNA) III (DNA directed) polypeptide K, 12.3 kDa
200726_at	0.063	1.273	1.173	0.947	0.967	NM_002710	PPP1CC	protein phosphatase 1, catalytic subunit, gamma isoform
201240_s_at	0.164	1.164	1.231	0.832	1.029	NM_014752	KIAA0102	KIAA0102 gene product
200697_at	0.313	2.668	0.78	1.259	1.109	NM_000188	HK1	hexokinase 1
223077_at	0.298	2.767	0.848	0.963	1.252	AW576360	TMOD3	tropomodulin 3 (ubiquitous)
212795_at	0.222	2.216	1.859	0.675	0.648	AL137753	KIAA1033	KIAA1033 protein
202567_at	0.0728	1.151	1.122	0.817	1.044	NM_004175	SNRPD3	small nuclear ribonucleoprotein D3 polypeptide 18kDa
209367_at	0.992	6.169	0.874	1.056	0.817	AB002559	STXBP2	syntaxin binding protein 2
203396_at	0.0774	2.288	1.022	0.966	1.118	NM_002789	PSMA4	proteasome (prosome, macropain) subunit, alpha type, 4
209860_s_at	0.101	1.514	0.833	0.832	1.004	J04543	ANXA7	annexin A7
208934_s_at	0.356	3.54	0.717	1.234	1.275	AF342815	LGALS8	lectin, galactoside-binding, soluble, 8 (galectin 8)
AFFX-HUMGAPDH/M33197_5_at	0.124	2.718	0.854	0.801	1.051	AFFX-HUMGAPDH/M33197_5		H. sapiens /GEN=GAPD /DB_XREF=gb:M33197.1 /NOTE=SIF corresponding to nucleotides 87-387 of gb:M33197.1 /DEF=Human glyceraldehyde-3-phosphate dehydrogenase (GAPDH) mRNA, complete cds.
206011_at	0.294	5.63	0.63	1.203	1.259	AI719655	CASP1	caspase 1, apoptosis-related cysteine protease (interleukin 1, beta, convertase)
224665_at	0.0391	0.852	1.409	0.929	1.236	BE874771	LOC119504	hypothetical protein LOC119504
217725_x_at	0.195	1.454	0.89	0.757	1.049	NM_015640	PAI-RBP1	PAI-1 mRNA-binding protein
212725_s_at	0.12	1.428	0.804	0.971	1.186	N37081	FLJ20618	hypothetical protein FLJ20618
203250_at	0.128	1.029	0.935	0.878	1.265	NM_014892	RBM16	RNA binding motif protein 16
208959_s_at	0.302	2.668	1.191	0.761	0.947	BC005374	TXNDC4	thioredoxin domain containing 4 (endoplasmic reticulum)
218738_s_at	0.0777	1.514	0.729	1.007	1.086	NM_016271	RNF138	ring finger protein 138
208629_s_at	0.181	2.119	1.047	0.925	0.978	BG472176	HADHA	hydroxyacyl-Coenzyme A dehydrogenase/3-ketoacyl-Coenzyme A thiolase/enoyl-Coenzyme A hydratase (trifunctional protein), alpha subunit
222230_s_at	0.143	1.421	0.845	0.863	1.072	AK022248	ACTR10	actin-related protein 10 homolog (S. cerevisiae)
205849_s_at	0.0487	1.132	0.873	1.019	1.168	NM_006294	UQCRB	ubiquinol-cytochrome c reductase binding protein
238346_s_at	0.15	0.99	0.879	0.918	1.317	AW973003	NCOA6IP	nuclear receptor coactivator 6 interacting protein
229967_at	51.28	8.265	0.868	0.945	0.777	AA778552	CKLFSF2	chemokine-like factor super family 2
209579_s_at	0.174	1.584	3.055	0.628	0.919	AL556619	MBD4	methyl-CpG binding domain protein 4
210458_s_at	0.308	3.049	1.577	0.793	0.828	BC003388	TANK	TRAF family member-associated NFKB activator
226781_at	0.152	1.141	1.395	0.883	1.241	BF540829	HSPC268	hypothetical protein HSPC268
200960_x_at	0.26	1.939	0.993	1.045	0.995	NM_007096	CLTA	clathrin, light polypeptide (Lca)
201084_s_at	0.0873	1.043	1.094	0.979	1.295	NM_014739	BTF	Bcl-2-associated transcription factor
200019_s_at	0.0581	1.087	1.075	0.918	1.085	NM_001997	FAU	Finkel-Biskis-Reilly murine sarcoma virus (FBR-MuSV) ubiquitously expressed (fox derived); ribosomal protein S30
207573_x_at	0.0857	1.251	0.857	0.995	1.141	NM_006476	ATP5L	ATP synthase, H+ transporting, mitochondrial F0 complex, subunit g
200782_at	0.155	5.442	0.929	1.244	0.93	NM_001154	ANXA5	annexin A5
204222_s_at	0.407	3.955	0.981	0.901	0.891	NM_006851	GLIPR1	GLI pathogenesis-related 1 (glioma)
212833_at	0.166	1.847	0.951	0.76	1.117	M74089	LOC91137	hypothetical protein BC017169
201272_at	0.223	0.947	1.08	0.965	1.347	NM_001628	AKR1B1	aldo-keto reductase family 1, member B1 (aldose reductase)
216384_x_at	0.145	0.995	1.199	0.955	1.05	AF257099	PTMA	Homo sapiens prothymosin alpha (PTMA) gene, complete cds.
221654_s_at	0.262	3.354	0.857	1.11	1.005	AF077040	USP3	ubiquitin specific protease 3
231896_s_at	0.167	1.091	0.984	0.936	1.098	AF103800	DENR	density-regulated protein
214453_s_at	0.408	3.978	0.487	1.431	1.268	NM_006417	IFI44	interferon-induced protein 44
201358_s_at	0.114	1.332	0.989	0.97	1.154	NM_016451	COPB	coatomer protein complex, subunit beta
223042_s_at	0.133	1.337	1.01	0.952	1.216	BC000255	HCBP6	hepatitis C virus core-binding protein 6
200071_at	0.183	1.824	0.898	0.926	1.033	BF224259	SMNDC1	survival motor neuron domain containing 1
214315_x_at	0.153	1.446	0.722	0.766	1.277	AI348935	CALR	calreticulin
228019_s_at	0.148	1.251	1.05	0.933	1.102	AV758614	MRPS18C	mitochondrial ribosomal protein S18C
204480_s_at	0.117	1.488	0.762	0.799	1.198	NM_024112	C9orf16	chromosome 9 open reading frame 16
227068_at	0.228	3.278	0.776	1	1.147	AA069778	PGK1	phosphoglycerate kinase 1
215157_x_at	0.0475	1.248	0.914	0.968	1.004	AI734929	PABPC1	poly(A) binding protein, cytoplasmic 1
204559_s_at	0.124	1.405	1.274	0.851	1.015	NM_016199	LSM7	LSM7 homolog, U6 small nuclear RNA associated (S. cerevisiae)
208997_s_at	0.0421	1.139	1.459	0.678	1.016	U82819	UCP2	uncoupling protein 2 (mitochondrial, proton carrier)
214835_s_at	0.109	1.266	0.858	1.067	1.258	AF131748	SUCLG2	succinate-CoA ligase, GDP-forming, beta subunit
201443_s_at	0.144	3.563	0.802	1.108	1.109	AF248966	ATP6AP2	ATPase, H+ transporting, lysosomal accessory protein 2
201629_s_at	0.154	1.04	1.241	0.86	1.23	BE872974	ACP1	acid phosphatase 1, soluble
209131_s_at	0.417	3.415	1.951	0.723	0.74	U55936	SNAP23	synaptosomal-associated protein, 23kDa
212794_s_at	0.262	3.014	2.6	0.815	0.827	AK001728	KIAA1033	KIAA1033 protein
225315_at	0.115	1.316	0.909	0.931	1.054	BF344406	MRPL21	mitochondrial ribosomal protein L21
224850_at	0.151	0.835	1.036	0.988	1.494	BE645232	FLJ14600	hypothetical protein FLJ14600
211672_s_at	0.36	3.858	1.318	0.791	1.222	AF019888	ARPC4	actin related protein 2/3 complex, subunit 4, 20kDa
216520_s_at	0.0219	1.13	0.894	1.014	1.077	AF072098		Homo sapiens HDCMB21P gene, complete cds.
222453_at	1.096	10.21	0.885	1.123	0.882	AL136693	CYBRD1	cytochrome b reductase 1
212697_at	0.179	1.028	0.914	1.034	1.311	AL515874	LOC162427	hypothetical protein LOC162427
225663_at	0.338	2.688	0.829	0.898	1.473	AL047650	ACBD5	acyl-Coenzyme A binding domain containing 5
212293_at	0.242	1.792	0.397	1.034	1.373	BG111260	HIPK1	homeodomain interacting protein kinase 1
204361_s_at	0.669	5.321	2.195	0.445	0.603	AB014486	SCAP2	src family associated phosphoprotein 2
202241_at	1.446	5.743	0.871	1.069	0.648	NM_025195	C8FW	phosphoprotein regulated by mitogenic pathways
226789_at	0.176	1.229	0.661	1.196	1.543	W84421	MGC71745	similar to embigin
210580_x_at	0.571	5.168	0.78	1.066	0.905	L25275	SULT1A3	sulfotransferase family, cytosolic, 1A, phenol-preferring, member 3
200613_at	0.229	2.451	0.903	0.864	1.12	NM_004068	AP2M1	adaptor-related protein complex 2, mu 1 subunit
208905_at	0.0828	1.192	1.044	0.795	1.143	BC005299	CYCS	cytochrome c, somatic
223010_s_at	0.115	1.063	1.038	0.859	1.125	AA454649	OCIA	ovarian carcinoma immunoreactive antigen
227776_at	0.84	6.578	0.892	1.037	0.934	BF589251		Homo sapiens transcribed sequence with strong similarity to protein sp:P39195 (H.sapiens) ALU8_HUMAN Alu subfamily SX sequence contamination warning entry
209397_at	0.311	2.346	0.947	0.826	1.056	BC000147	ME2	malic enzyme 2, NAD(+)-dependent, mitochondrial
201954_at	0.434	3.386	0.849	0.931	1.024	NM_005720	ARPC1B	actin related protein 2/3 complex, subunit 1B, 41kDa
227466_at	0.416	3.063	0.68	1.235	1.229	BF108695	LOC285550	hypothetical protein LOC285550
217717_s_at	0.144	1.428	0.929	0.864	1.081	BF246499	YWHAB	tyrosine 3-monooxygenase/tryptophan 5-monooxygenase activation protein, beta polypeptide
207785_s_at	0.462	4.937	0.811	1.245	1.299	NM_015874	RBPSUH	recombining binding protein suppressor of hairless (Drosophila)
203460_s_at	0.514	4.45	1.025	0.723	0.792	NM_007318	PSEN1	presenilin 1 (Alzheimer disease 3)
201151_s_at	0.0676	1.169	0.872	0.947	1.395	BF512200	MBNL1	muscleblind-like (Drosophila)
219099_at	0.595	4.967	1.009	0.992	1.086	NM_020375	C12orf5	chromosome 12 open reading frame 5
224601_at	0.189	1.016	0.851	1.094	1.597	BE891646		Homo sapiens cDNA clone IMAGE:4800042, partial cds
229510_at	1.025	7.941	1.039	0.935	0.698	AL044520	NYD-SP21	testes development-related NYD-SP21
229872_s_at	0.0756	0.502	1.527	1.162	1.164	AA532655	KIAA0493	Homo sapiens cDNA FLJ39739 fis, clone SMINT2016440.
229874_x_at	0.195	1.583	1.114	0.917	1.062	BE865517		Homo sapiens LOC374957 (LOC374957), mRNA
214709_s_at	0.0909	1.195	0.981	1.02	1.181	Z22551	KTN1	kinectin 1 (kinesin receptor)
213246_at	0.34	2.99	1.302	0.908	0.962	AI346504	C14orf109	chromosome 14 open reading frame 109
207957_s_at	0.107	1.243	2.161	0.536	1.101	NM_002738	PRKCB1	protein kinase C, beta 1
222399_s_at	0.158	1.95	0.699	0.878	1.237	BG104571	SMBP	SM-11044 binding protein
201218_at	1.203	6.22	0.807	0.822	0.861	N23018	CTBP2	C-terminal binding protein 2
204170_s_at	0.151	1.194	1.596	0.966	0.975	NM_001827	CKS2	CDC28 protein kinase regulatory subunit 2
221808_at	0.186	1.749	0.842	0.762	1.283	NM_004251	RAB9A	RAB9A, member RAS oncogene family
224800_at	0.281	2.095	0.951	0.743	1.061	AK022888	WDFY1	WD repeat and FYVE domain containing 1
225498_at	0.249	2.437	1.123	0.875	0.978	AV713673	C20orf178	chromosome 20 open reading frame 178
208773_s_at	0.173	1.331	0.879	0.91	1.213	AL136943	FLJ20288	FLJ20288 protein
222062_at	0.198	1.813	0.829	1.222	1.261	AI983115	WSX1	class I cytokine receptor
200599_s_at	0.0631	1.081	0.907	0.826	1.226	NM_003299	TRA1	tumor rejection antigen (gp96) 1
201029_s_at	0.115	1.481	0.754	1.04	1.585	NM_002414	CD99	CD99 antigen
1555419_a_at	0.83	5.642	0.956	0.814	0.606	BC016828	ASAH1	N-acylsphingosine amidohydrolase (acid ceramidase) 1
212581_x_at	0.248	2.702	0.906	0.932	1.051	BE561479	GAPD	glyceraldehyde-3-phosphate dehydrogenase
205711_x_at	0.076	1.765	0.91	0.983	1.085	NM_005174	ATP5C1	ATP synthase, H+ transporting, mitochondrial F1 complex, gamma polypeptide 1
209066_x_at	0.0835	1.179	0.865	1.053	1.195	M26700	UQCRB	ubiquinol-cytochrome c reductase binding protein
202593_s_at	0.488	5.426	0.811	0.949	1.163	NM_016641	MIR16	membrane interacting protein of RGS16
201472_at	0.0573	1.165	0.806	0.907	1.219	NM_003372	VBP1	von Hippel-Lindau binding protein 1
218854_at	0.82	9.593	2.241	0.84	0.706	NM_013352	SART2	squamous cell carcinoma antigen recognized by T cells 2
220122_at	1.196	7.103	0.906	0.96	0.847	NM_024717	FLJ22344	hypothetical protein FLJ22344
211509_s_at	0.238	3.113	0.726	1.193	1.222	AB015639	RTN4	reticulon 4
221269_s_at	0.258	2.314	0.817	0.837	1.223	NM_031286	SH3BGRL3	SH3 domain binding glutamic acid-rich protein like 3
205335_s_at	0.0577	1.133	0.912	0.943	1.197	NM_003135	SRP19	signal recognition particle 19kDa
226020_s_at	0.245	1.004	1.443	1.025	1.252	AI927931	MPRP-1	metalloprotease related protein 1
204490_s_at	0.165	2.776	0.762	1.086	1.057	M24915	CD44	CD44 antigen (homing function and Indian blood group system)
221689_s_at	0.139	0.969	1.038	0.933	1.187	AB035745	DSCR5	Down syndrome critical region gene 5
232383_at	0.975	8.549	1.157	1.003	0.828	AL110232	TFEC	transcription factor EC
201390_s_at	0.0991	1.66	1.084	0.797	1.009	NM_001320	CSNK2B	casein kinase 2, beta polypeptide
224747_at	0.186	1.203	0.778	1.194	1.382	AK000617	LOC92912	hypothetical protein LOC92912
218398_at	0.157	1.062	1.012	0.96	1.283	NM_016640	MRPS30	mitochondrial ribosomal protein S30
218558_s_at	0.17	0.887	1.388	1.063	1.377	NM_017446	MRPL39	mitochondrial ribosomal protein L39
229174_at	0.279	2.377	1.316	0.881	0.991	AI688663	MGC26717	hypothetical protein MGC26717
200594_x_at	0.139	1.006	1.06	0.944	1.192	NM_004501	HNRPU	heterogeneous nuclear ribonucleoprotein U (scaffold attachment factor A)
208743_s_at	0.0843	1.685	0.849	0.845	1.086	BC001359	YWHAB	tyrosine 3-monooxygenase/tryptophan 5-monooxygenase activation protein, beta polypeptide
201546_at	0.207	1.578	0.967	0.904	1.135	NM_004238	TRIP12	thyroid hormone receptor interactor 12
200614_at	0.172	2.233	0.915	0.937	1.153	NM_004859	CLTC	clathrin, heavy polypeptide (Hc)
212204_at	0.129	1.187	0.866	0.908	1.118	AL049944	DKFZP564G2022	DKFZP564G2022 protein
226265_at	0.447	3.332	1.071	0.982	1.007	AW294894	FLJ21924	hypothetical protein FLJ21924
222415_at	0.16	1.569	0.971	0.857	1.089	BE962679		601656052R1 NIH_MGC_66 Homo sapiens cDNA clone IMAGE:3855805 3', mRNA sequence.
214882_s_at	0.167	1.071	0.969	1.186	1.106	BG254869	SFRS2	splicing factor, arginine/serine-rich 2
218982_s_at	0.173	1.4	0.924	0.859	1.305	NM_015969	MRPS17	mitochondrial ribosomal protein S17
202153_s_at	0.239	2.034	0.901	0.869	0.957	NM_016553	NUP62	nucleoporin 62kDa
224840_at	0.234	2.063	0.301	1.657	1.613	AI753747	FKBP5	FK506 binding protein 5
217860_at	0.167	1.721	1.026	0.772	1.021	NM_004544	NDUFA10	NADH dehydrogenase (ubiquinone) 1 alpha subcomplex, 10, 42kDa
216640_s_at	0.192	1.7	0.966	0.738	1.065	AK026926		Homo sapiens cDNA: FLJ23273 fis, clone HEP02611, highly similar to HSU79278 Human protein disulfide isomerase-related protein P5 mRNA.
203474_at	0.391	2.95	0.387	1.341	1.756	NM_006633	IQGAP2	IQ motif containing GTPase activating protein 2
201784_s_at	0.0557	1.122	1.117	0.875	1.214	NM_014267	SMAP	small acidic protein
218700_s_at	0.17	0.744	1.256	0.912	2.005	BC002585	RAB7L1	RAB7, member RAS oncogene family-like 1
242794_at	1.036	6.554	0.936	0.999	0.888	AI569476	MAML3	mastermind-like 3 (Drosophila)
228614_at	0.114	1.24	0.798	1.032	1.275	AW182614	LOC205251	hypothetical protein LOC205251
208731_at	0.286	2.486	0.882	0.822	1.024	AU158062	RAB2	RAB2, member RAS oncogene family
217852_s_at	0.113	2.057	0.843	0.932	1.044	NM_018184	FLJ10702	hypothetical protein FLJ10702
202803_s_at	0.513	6.503	0.56	1.081	1.367	NM_000211	ITGB2	integrin, beta 2 (antigen CD18 (p95), lymphocyte function-associated antigen 1; macrophage antigen 1 (mac-1) beta subunit)
202594_at	0.109	1.009	0.278	2.088	2.098	NM_015344	LEPROTL1	leptin receptor overlapping transcript-like 1
227268_at	0.33	3.175	1.254	0.961	0.986	N51514	LOC51136	PTD016 protein
208816_x_at	0.397	3.133	0.909	1.099	0.971	M62898	ANXA2P2; LPC2B; ANX2L2; ANX2P2	Human lipocortin (LIP) 2 pseudogene mRNA, complete cds-like region.
208754_s_at	0.0804	1.222	1.43	1.286	1.117	AL162068	NAP1L1	nucleosome assembly protein 1-like 1
201520_s_at	0.188	2.006	0.76	1.115	1.199	BF034561	GRSF1	G-rich RNA sequence binding factor 1
212036_s_at	0.168	0.901	1.329	0.956	1.258	AW152664	PNN	pinin, desmosome associated protein
1552386_at	0.659	5.987	6.581	0.609	0.541	NM_152687	FLJ33641	hypothetical protein FLJ33641
225892_at	0.277	2.452	0.922	0.816	1.112	BF438417	IREB2	iron-responsive element binding protein 2
224584_at	0.0511	1.288	0.923	0.853	1.123	AL357536	C20orf30	chromosome 20 open reading frame 30
210732_s_at	0.369	3.693	0.679	1.263	1.209	AF342816	LGALS8	lectin, galactoside-binding, soluble, 8 (galectin 8)
213998_s_at	0.138	0.935	1.18	1.053	1.281	AW188131	DDX17	DEAD (Asp-Glu-Ala-Asp) box polypeptide 17
205571_at	0.218	0.961	1.013	1.059	1.337	NM_015929	LIPT1	lipoyltransferase
222127_s_at	0.213	1.694	0.84	0.806	1.016	AK023461	SEC3; BM-102; SEC3L1; FLJ10893	Homo sapiens cDNA FLJ13399 fis, clone PLACE1001395.
207198_s_at	0.375	3.364	0.832	2.52	0.904	NM_004987	LIMS1	LIM and senescent cell antigen-like domains 1
214786_at	0.249	2.348	2.096	0.949	0.568	AA361361		EST70631 T-cell lymphoma Homo sapiens cDNA 5' end, mRNA sequence.
208859_s_at	0.194	1.023	1.287	0.929	1.332	AI650257	ATRX	alpha thalassemia/mental retardation syndrome X-linked (RAD54 homolog, S. cerevisiae)
202228_s_at	0.445	5.589	0.855	1.18	1.242	NM_017455	SDFR1	stromal cell derived factor receptor 1
200806_s_at	0.0728	0.985	1.003	0.949	1.111	BE256479	HSPD1	Homo sapiens transcribed sequence with strong similarity to protein pir:A32800 (H.sapiens) A32800 chaperonin GroEL precursor - human
211937_at	0.218	0.927	1.188	1.04	1.251	NM_001417	EIF4B	eukaryotic translation initiation factor 4B
219974_x_at	0.258	2.389	1.155	0.763	0.993	NM_018479	ECHDC1	enoyl Coenzyme A hydratase domain containing 1
229670_at	0.167	1.58	1.073	0.681	0.904	BF056369		Human 5.5 kb mRNA upregulated in retinoic acid treated HL-60 neutrophilic cells.
203513_at	0.169	1.727	1.174	0.748	1.126	NM_025137	FLJ21439	hypothetical protein FLJ21439
201114_x_at	0.105	1.763	0.799	1.038	1.088	NM_002792	PSMA7	proteasome (prosome, macropain) subunit, alpha type, 7
224647_at	0.401	3.262	0.9	0.981	1.095	AI766065	C10orf9	chromosome 10 open reading frame 9
211654_x_at	0.471	3.283	4.599	0.763	0.818	M17565	HLA-DQB1	major histocompatibility complex, class II, DQ beta 1
204500_s_at	0.543	4.64	0.667	1.149	1.613	NM_015239	AGTPBP1	ATP/GTP binding protein 1
204821_at	0.156	0.962	0.817	1.181	2.142	NM_006994	BTN3A3	butyrophilin, subfamily 3, member A3
217779_s_at	0.0835	1.004	1.151	0.872	1.127	NM_017761	PNRC2	proline-rich nuclear receptor coactivator 2
202279_at	0.0961	1.907	0.839	1.026	1.116	NM_004894	C14orf2	chromosome 14 open reading frame 2
205191_at	0.865	7.613	1.005	0.959	0.776	NM_006915	RP2	retinitis pigmentosa 2 (X-linked recessive)
218684_at	0.217	1.882	0.767	1.113	1.095	NM_018103	LRRC5	leucine rich repeat containing 5
217887_s_at	0.138	1.33	1.354	0.83	1.159	NM_001981	EPS15	epidermal growth factor receptor pathway substrate 15
207040_s_at	0.168	0.923	1.181	1.11	1.254	NM_003932	ST13	suppression of tumorigenicity 13 (colon carcinoma) (Hsp70 interacting protein)
235352_at	0.37	2.911	0.988	0.879	1.187	AI270356	na	Homo sapiens cDNA FLJ31593 fis, clone NT2RI2002481.
202688_at	1.024	6.037	0.84	1.459	0.774	NM_003810	TNFSF10	tumor necrosis factor (ligand) superfamily, member 10
227063_at	0.145	1.261	1.147	0.916	0.998	BF975929	PLSCR3	phospholipid scramblase 3
222503_s_at	0.435	4.243	1.359	0.821	0.974	BF593261	FLJ10904	hypothetical protein FLJ10904
200920_s_at	0.167	0.836	1.244	1.116	1.436	AL535380	BTG1	B-cell translocation gene 1, anti-proliferative
212449_s_at	0.105	2.78	1.265	0.645	0.82	BG288007	LYPLA1	lysophospholipase I
222753_s_at	0.178	2.724	0.808	0.915	1.281	AL136660	FLJ22649	hypothetical protein FLJ22649 similar to signal peptidase SPC22/23
212433_x_at	0.128	1.077	1.249	1.215	1.345	AA630314	RPS2	ribosomal protein S2
213852_at	0.207	0.973	1.06	1.122	1.273	BG289199	RBM8A	RNA binding motif protein 8A
AFFX-HUMGAPDH/M33197_M_at	0.174	2.903	0.926	0.905	1.102	AFFX-HUMGAPDH/M33197_M		H. sapiens /GEN=GAPD /DB_XREF=gb:M33197.1 /NOTE=SIF corresponding to nucleotides 493-832 of gb:M33197.1 /DEF=Human glyceraldehyde-3-phosphate dehydrogenase (GAPDH) mRNA, complete cds.
213347_x_at	0.033	0.872	1.064	1.094	1.187	AW132023	RPS4X	ribosomal protein S4, X-linked
206111_at	0.99	14.65	0.844	1.641	0.859	NM_002934	RNASE2	ribonuclease, RNase A family, 2 (liver, eosinophil-derived neurotoxin)
221434_s_at	0.0488	1.723	0.892	1.049	1.052	NM_031210	DC50	hypothetical protein DC50
215230_x_at	0.177	1.672	0.917	0.948	1.049	AA679705	EIF3S8	eukaryotic translation initiation factor 3, subunit 8, 110kDa
201554_x_at	0.302	3.32	0.831	0.964	1.744	NM_004130	GYG	glycogenin
223086_x_at	0.108	1.046	0.961	0.97	1.203	AF151075	MRPL51	mitochondrial ribosomal protein L51
208879_x_at	0.0959	1.178	1.004	0.917	1.053	BG469030	C20orf14	chromosome 20 open reading frame 14
201593_s_at	0.0363	1.133	0.941	0.834	1.069	AV716798	LEREPO4	likely ortholog of mouse immediate early response, erythropoietin 4
213566_at	0.253	6.363	3.768	0.65	0.357	NM_005615	RNASE6	ribonuclease, RNase A family, k6
231989_s_at	0.222	0.993	1.391	0.997	1.468	AC003007		gb:AC003007 /DB_XREF=gi:2911728 /FEA=DNA_2 /CNT=16 /TID=Hs.110613.2 /TIER=ConsEnd /STK=0 /UG=Hs.110613 /LL=23117 /UG_GENE=KIAA0220 /UG_TITLE=KIAA0220 protein /DEF=Human Chromosome 16 BAC clone CIT987SK-A-61E3
218768_at	0.177	0.926	1.195	0.938	1.315	NM_020401	NUP107	nuclear pore complex protein
207431_s_at	0.239	1.976	0.976	0.92	1.013	NM_003676	DEGS	degenerative spermatocyte homolog, lipid desaturase (Drosophila)
203007_x_at	0.16	2.801	1.327	0.661	0.785	AF077198	LYPLA1	lysophospholipase I
200681_at	0.152	0.977	1.484	0.845	1.127	NM_006708	GLO1	glyoxalase I
214629_x_at	0.343	3.357	0.73	1.267	1.24	AF320999	RTN4	reticulon 4
1552977_a_at	0.762	5.41	1.532	0.677	0.768	NM_006586	TNRC5	trinucleotide repeat containing 5
203253_s_at	0.39	2.924	1.093	0.809	1.175	NM_015216	KIAA0433	KIAA0433 protein
205158_at	1.062	7.516	1.052	1.026	0.869	NM_002937	RNASE4	ribonuclease, RNase A family, 4
210648_x_at	0.208	1.827	1.897	0.817	0.867	AB047360	SNX3	sorting nexin 3
213051_at	0.22	0.857	1.08	1.529	1.789	AI133727	ZAP	zinc finger antiviral protein
213878_at	0.164	1.266	0.914	1.125	1.428	AI685944	RECQL	RecQ protein-like (DNA helicase Q1-like)
201903_at	0.219	2.971	1.08	0.9	1.005	NM_003365	UQCRC1	ubiquinol-cytochrome c reductase core protein I
224366_s_at	0.205	1.535	0.866	1.043	1.292	AF251052	REPS1	RALBP1 associated Eps domain containing 1
208835_s_at	0.0523	0.881	1.288	1.179	1.366	AW089673	LUC7A	cisplatin resistance-associated overexpressed protein
201352_at	0.12	1.354	0.833	0.965	1.134	NM_014263	YME1L1	YME1-like 1 (S. cerevisiae)
224358_s_at	0.927	8.111	1.036	1.259	0.685	AF237916	MS4A7	membrane-spanning 4-domains, subfamily A, member 7
217168_s_at	0.187	2.024	1.418	0.704	0.846	AF217990	HERPUD1	homocysteine-inducible, endoplasmic reticulum stress-inducible, ubiquitin-like domain member 1
212352_s_at	0.137	1.102	0.851	0.997	1.281	BE780075	TMP21	transmembrane trafficking protein
210293_s_at	0.277	2.165	0.928	0.94	1.077	BC005032	SEC23B	Sec23 homolog B (S. cerevisiae)
213137_s_at	0.117	1.565	1.225	0.884	0.983	AI828880	PTPN2	protein tyrosine phosphatase, non-receptor type 2
216942_s_at	0.82	5.812	0.687	1.14	1.27	D28586	CD58	CD58 antigen, (lymphocyte function-associated antigen 3)
208870_x_at	0.0886	1.795	0.944	1.015	1.12	BC000931	ATP5C1	ATP synthase, H+ transporting, mitochondrial F1 complex, gamma polypeptide 1
213572_s_at	0.287	5.047	0.925	1.01	1.007	AI554300	SERPINB1	serine (or cysteine) proteinase inhibitor, clade B (ovalbumin), member 1
201960_s_at	0.0844	0.945	1.314	0.886	1.135	NM_015057	PAM	protein associated with Myc
225646_at	0.286	2.447	0.528	0.985	1.746	AI246687	CTSC	cathepsin C
200079_s_at	0.042	1.075	0.826	0.866	1.115	AF285758	KARS	lysyl-tRNA synthetase
216032_s_at	0.16	1.202	1.004	0.932	1.041	AF091085	SDBCAG84	serologically defined breast cancer antigen 84
201092_at	0.188	0.817	1.223	0.969	1.239	NM_002893	RBBP7	retinoblastoma binding protein 7
217772_s_at	0.164	2.49	1.015	0.938	1.075	NM_014342	MTCH2	mitochondrial carrier homolog 2 (C. elegans)
213801_x_at	0.0751	0.576	1.212	1.079	1.242	AW304232	LAMR1	laminin receptor 1 (ribosomal protein SA, 67kDa)
218654_s_at	0.151	0.925	0.903	1.192	1.279	NM_016071	MRPS33	mitochondrial ribosomal protein S33
217398_x_at	0.2	2.896	0.925	0.929	1.07	AK026525	GAPD	glyceraldehyde-3-phosphate dehydrogenase
213086_s_at	0.156	2.045	0.844	1.045	1.243	BF341845	CSNK1A1	Homo sapiens mRNA; cDNA DKFZp779B1535 (from clone DKFZp779B1535)
222488_s_at	0.35	3.272	0.925	0.947	1.115	BE218028	DCTN4	dynactin 4 (p62)
204744_s_at	0.13	0.86	1.261	1.051	1.574	NM_013417	IARS	isoleucine-tRNA synthetase
201971_s_at	1.184	6.75	1.251	0.965	0.862	NM_001690	ATP6V1A	ATPase, H+ transporting, lysosomal 70kDa, V1 subunit A
212519_at	0.165	2.539	1.052	0.961	1.002	AL518159	UBE2E1	ubiquitin-conjugating enzyme E2E 1 (UBC4/5 homolog, yeast)
228745_at	0.29	2.572	0.415	1.713	1.424	AI376997	FLJ13611	hypothetical protein FLJ13611
201136_at	0.125	2.272	1.171	1.048	0.902	NM_002668	PLP2	proteolipid protein 2 (colonic epithelium-enriched)
221816_s_at	0.188	1.088	0.95	1.149	1.246	BF055474	PHF11	PHD finger protein 11
218728_s_at	0.212	2.459	0.716	1.185	1.167	NM_014184	HSPC163	HSPC163 protein
218195_at	0.164	3.2	0.9	0.93	1.002	NM_024573	C6orf211	chromosome 6 open reading frame 211
201098_at	0.195	1.955	0.866	0.812	1.041	NM_004766	COPB2	coatomer protein complex, subunit beta 2 (beta prime)
218072_at	0.287	3.251	1.18	0.921	0.963	NM_014186	HSPC166	HSPC166 protein
211787_s_at	0.214	3.134	0.893	0.972	1.177	BC006210	EIF4A1	eukaryotic translation initiation factor 4A, isoform 1
200754_x_at	0.15	1.01	0.967	1.103	1.169	NM_003016	SFRS2	splicing factor, arginine/serine-rich 2
218716_x_at	0.133	1.149	1.132	1.068	1.225	NM_012123	MTO1	mitochondrial translation optimization 1 homolog (S. cerevisiae)
211946_s_at	0.192	1.222	1.075	1.251	1.387	AL096857	XTP2	HBxAg transactivated protein 2
208640_at	0.321	3.146	0.956	1.199	1.226	BG292367	RAC1	ras-related C3 botulinum toxin substrate 1 (rho family, small GTP binding protein Rac1)
202687_s_at	0.948	6.337	0.82	1.499	0.678	U57059	TNFSF10	tumor necrosis factor (ligand) superfamily, member 10
202378_s_at	0.579	5.017	0.856	1.323	1.217	NM_017526	OBRGRP	go_component: integral to plasma membrane [goid 0005887] [evidence NAS]; go_function: molecular_function unknown [goid 0005554] [evidence ND] [pmid 9207021]; go_process: biological_process unknown [goid 0000004] [evidence ND] [pmid 9207021]; Homo sapiens leptin receptor gene-related protein (OBRGRP), mRNA.
213453_x_at	0.228	2.604	0.888	0.897	1.039	BF689355	GAPD	glyceraldehyde-3-phosphate dehydrogenase
220547_s_at	0.155	1.096	0.84	1.054	1.18	NM_019054	MGC5560	hypothetical protein MGC5560
211764_s_at	1.082	6.703	0.865	0.779	0.745	BC005980	UBE2D1	ubiquitin-conjugating enzyme E2D 1 (UBC4/5 homolog, yeast)
1557905_s_at	0.236	2.593	0.759	0.999	1.136	AL552534	CD44	CD44 antigen (homing function and Indian blood group system)
232024_at	0.0414	1.25	0.206	1.285	1.435	AI431931	HIMAP2	immunity associated protein 2
227020_at	0.3	2.587	0.817	1.138	0.996	BE502982	na	Homo sapiens cDNA FLJ39934 fis, clone SPLEN2021458, weakly similar to Mus musculus mdgl-1 mRNA.
218007_s_at	0.023	1.107	0.92	1.033	1.189	NM_015920	RPS27L	ribosomal protein S27-like
226280_at	0.205	1.505	0.968	0.82	1.062	AA133277		zl17c11.s1 Soares_pregnant_uterus_NbHPU Homo sapiens cDNA clone IMAGE:502196 3', mRNA sequence.
224364_s_at	0.183	1.114	1.212	1.037	1.206	AF251049	PPIL3	peptidylprolyl isomerase (cyclophilin)-like 3
200891_s_at	0.0906	1.96	0.811	0.94	1.039	NM_003144	SSR1	signal sequence receptor, alpha (translocon-associated protein alpha)
226142_at	0.411	5.545	1.033	0.94	0.926	AV682252		AV682252 GKB Homo sapiens cDNA clone GKBAKE04 5', mRNA sequence.
203024_s_at	0.219	1.803	1.228	0.782	0.881	NM_020199	HTGN29	HTGN29 protein
221059_s_at	0.475	4.84	1.006	1.244	0.821	NM_021615	CHST6	carbohydrate (N-acetylglucosamine 6-O) sulfotransferase 6
200968_s_at	0.0757	1.103	0.986	0.753	1.201	NM_000942	PPIB	peptidylprolyl isomerase B (cyclophilin B)
205055_at	0.0991	1.633	1.489	0.743	0.938	NM_002208	ITGAE	integrin, alpha E (antigen CD103, human mucosal lymphocyte antigen 1; alpha polypeptide)
201337_s_at	0.267	5.89	0.931	0.921	1.002	NM_004781	VAMP3	vesicle-associated membrane protein 3 (cellubrevin)
201139_s_at	0.147	1.184	0.942	0.97	1.09	NM_003142	SSB	Sjogren syndrome antigen B (autoantigen La)
224906_at	0.479	4.972	0.89	1.318	1.124	AL041280	DKFZp313M0720	hypothetical protein DKFZp313M0720
202435_s_at	1.106	7.761	0.662	1.118	0.749	AU154504	CYP1B1	cytochrome P450, family 1, subfamily B, polypeptide 1
201920_at	0.233	2.38	0.525	1.023	1.939	NM_005415	SLC20A1	solute carrier family 20 (phosphate transporter), member 1
219607_s_at	0.832	20.52	1.04	1.921	0.85	NM_024021	MS4A4A	membrane-spanning 4-domains, subfamily A, member 4
224512_s_at	0.102	1.769	1.011	0.887	1.088	BC006407	MGC14151	hypothetical protein MGC14151
218254_s_at	0.216	3.089	0.841	0.949	1.338	NM_016103	SARA2	SAR1a gene homolog 2 (S. cerevisiae)
225932_s_at	0.103	1.229	0.97	0.937	1.099	AI375753	HNRPA2B1	heterogeneous nuclear ribonucleoprotein A2/B1
216088_s_at	0.168	1.82	0.874	0.933	0.995	AL078633		gb:AL078633 /DB_XREF=gi:9408092 /FEA=DNA_4 /CNT=2 /TID=Hs.233952.3 /TIER=ConsEnd /STK=0 /UG=Hs.233952 /LL=5688 /UG_GENE=PSMA7 /UG_TITLE=proteasome (prosome, macropain) subunit, alpha type, 7 /DEF=Human DNA sequence from clone RP5-1005F21 on chromosome 20 Contains three isoforms of the gene PSMA7 (proteasome (prosome, macropain) subunit, alpha type, 7), the gene HRH3 encoding the Histamine H3 rece…
218499_at	0.132	0.891	0.983	1.016	1.507	NM_016542	MST4	Mst3 and SOK1-related kinase
209607_x_at	0.671	7.569	0.839	1.069	0.878	U08032	MGC5178	hypothetical protein MGC5178
218668_s_at	0.18	1.591	1.016	0.704	1.148	NM_021183	RAP2C	RAP2C, member of RAS oncogene family
1552398_a_at	1.194	18.03	0.734	1.382	0.507	NM_138337	CLL-1	C-type lectin protein CLL-1
201202_at	0.193	1.033	0.969	1.113	1.316	NM_002592	PCNA	proliferating cell nuclear antigen
200978_at	0.0413	1.123	0.995	0.964	1.172	NM_005917	MDH1	malate dehydrogenase 1, NAD (soluble)
218919_at	0.135	1.281	0.839	0.924	1.184	NM_024699	FLJ14007	hypothetical protein FLJ14007
233558_s_at	0.429	3.397	1.006	1.016	1.115	AK023390	FLJ12716	hypothetical protein FLJ12716
209393_s_at	0.377	2.965	1.039	1.042	1.041	AF047695	EIF4EL3	eukaryotic translation initiation factor 4E-like 3
202829_s_at	0.163	2.291	0.898	0.772	0.973	NM_005638	SYBL1	synaptobrevin-like 1
200095_x_at	0.143	0.931	1.133	1.053	1.132	AA320764	RPS10	ribosomal protein S10
212959_s_at	0.19	1.556	0.8	0.854	1.531	AK001821	MGC4170	MGC4170 protein
210024_s_at	0.19	2.819	0.821	0.692	1.218	AB017644	UBE2E3	ubiquitin-conjugating enzyme E2E 3 (UBC4/5 homolog, yeast)
208833_s_at	0.0991	1.435	0.977	0.939	1.115	AF119662	E46L	like mouse brain protein E46
203704_s_at	0.331	3.176	1.042	1.002	1.213	AW118862	RREB1	ras responsive element binding protein 1
220266_s_at	1.202	6.339	0.883	1.079	0.852	NM_004235	KLF4	Kruppel-like factor 4 (gut)
223318_s_at	0.0962	1.236	0.622	0.898	1.201	BC004393	SPATA11	spermatogenesis cell proliferation related protein
215696_s_at	0.201	1.704	0.917	1.046	1.268	BC001404	KIAA0310	KIAA0310 gene product
221193_s_at	0.218	1.433	1.606	0.789	0.951	NM_017665	FLJ20094	hypothetical protein FLJ20094
200661_at	0.384	4.903	0.691	1.135	1.337	NM_000308	PPGB	protective protein for beta-galactosidase (galactosialidosis)
215227_x_at	0.147	0.991	1.031	0.892	1.216	BG035989	ACP1	acid phosphatase 1, soluble
213537_at	0.481	4.278	4.056	0.66	0.785	AI128225	HLA-DPA1	major histocompatibility complex, class II, DP alpha 1
235791_x_at	0.205	1.86	1.01	0.927	1.078	AU155298	CHD1	chromodomain helicase DNA binding protein 1
223982_s_at	0.157	2.362	1.695	0.725	0.992	AB041261	IPLA2(GAMMA)	intracellular membrane-associated calcium-independent phospholipase A2 gamma
219375_at	0.156	1.442	1.535	0.655	0.802	NM_006090	CEPT1	choline/ethanolaminephosphotransferase
200864_s_at	0.295	4.11	1.022	0.945	0.973	NM_004663	RAB11A	RAB11A, member RAS oncogene family
216950_s_at	1.767	11.43	0.828	1.047	0.71	X14355	FCGR1A	Fc fragment of IgG, high affinity Ia, receptor for (CD64)
201487_at	0.304	3.346	0.543	0.967	1.611	NM_001814	CTSC	cathepsin C
244050_at	0.334	4.947	0.699	1.372	1.363	AI804932	na	Homo sapiens mRNA; cDNA DKFZp686F01145 (from clone DKFZp686F01145)
200975_at	0.487	4.416	0.71	1.06	0.808	NM_000310	PPT1	palmitoyl-protein thioesterase 1 (ceroid-lipofuscinosis, neuronal 1, infantile)
200031_s_at	0.0281	1.002	1.183	0.898	1.015	NM_001015	RPS11	ribosomal protein S11
208948_s_at	0.173	1.717	0.808	0.851	1.135	BC000830	STAU	staufen, RNA binding protein (Drosophila)
233864_s_at	0.165	1.983	1.182	1.012	1.007	BG537579	VPS35	vacuolar protein sorting 35 (yeast)
209302_at	0.21	0.918	0.938	1.074	1.302	U37689	POLR2H	polymerase (RNA) II (DNA directed) polypeptide H
201157_s_at	0.224	2.218	1.116	1.07	0.999	AF020500	NMT1	N-myristoyltransferase 1
202446_s_at	0.635	7.913	1.096	0.939	0.861	AI825926	PLSCR1	phospholipid scramblase 1
200812_at	0.191	1.037	1.136	0.96	1.2	NM_006429	CCT7	chaperonin containing TCP1, subunit 7 (eta)
210275_s_at	0.228	2.893	0.932	1.067	1.012	AF062347	ZNF216	zinc finger protein 216
212426_s_at	0.124	1.063	1.051	1.2	1.762	BF033313	YWHAQ	tyrosine 3-monooxygenase/tryptophan 5-monooxygenase activation protein, theta polypeptide
200702_s_at	0.129	0.74	1.134	1.107	1.384	BG421209		602451696F1 NIH_MGC_14 Homo sapiens cDNA clone IMAGE:4590215 5', mRNA sequence.
217868_s_at	0.459	3.425	0.82	1.184	1.162	NM_016025	DREV1	DORA reverse strand protein 1
200890_s_at	0.104	2.332	0.93	0.79	1.096	AW006345	SSR1	signal sequence receptor, alpha (translocon-associated protein alpha)
212610_at	0.131	1.243	0.844	0.855	1.176	U79291	PTPN11	protein tyrosine phosphatase, non-receptor type 11 (Noonan syndrome 1)
201106_at	0.202	1.779	0.876	1.007	1.041	NM_002085	GPX4	glutathione peroxidase 4 (phospholipid hydroperoxidase)
242352_at	0.179	1.763	1.055	0.965	1.151	AW272262	IDN3	IDN3 protein
222811_at	0.227	1.796	1.413	0.985	1.28	AK023183	FLJ11171	hypothetical protein FLJ11171
201519_at	0.232	0.921	1.057	1.098	1.338	NM_014820	TOMM70A	translocase of outer mitochondrial membrane 70 homolog A (yeast)
203584_at	0.172	1.608	0.842	0.719	1.129	NM_014673	KIAA0103	KIAA0103 gene product
213136_at	0.189	1.458	1.067	0.88	1.02	AI828880	PTPN2	protein tyrosine phosphatase, non-receptor type 2
242463_x_at	0.18	0.765	1.586	1.184	2.364	AI620827	KR-ZNF1	zinc finger protein KR-ZNF1
203663_s_at	0.0961	1.949	0.942	1.012	1.287	NM_004255	COX5A	cytochrome c oxidase subunit Va
1553979_at	0.15	0.944	0.908	0.981	1.363	BC020854		Homo sapiens cDNA clone MGC:24034 IMAGE:4281701, complete cds
202443_x_at	0.394	3.379	1.32	0.677	0.714	AA291203	NOTCH2	Notch homolog 2 (Drosophila)
211744_s_at	0.803	5.896	0.621	1.151	1.236	BC005930	CD58	CD58 antigen, (lymphocyte function-associated antigen 3)
212268_at	0.342	5.158	0.934	0.96	0.962	NM_030666	SERPINB1	serine (or cysteine) proteinase inhibitor, clade B (ovalbumin), member 1
224583_at	0.307	5.709	1.064	1.214	0.811	AL565621	COTL1	coactosin-like 1 (Dictyostelium)
233759_s_at	0.148	1.149	0.894	0.869	1.184	AK026437	KIAA1387	KIAA1387 protein
223479_s_at	0.336	2.774	0.962	1.014	1.238	BC004498	C2orf9	chromosome 2 open reading frame 9
210260_s_at	0.0315	0.817	1.49	1.021	1.131	BC005352	GG2-1	TNF-induced protein
1552553_a_at	1	14.15	0.977	1.064	0.711	NM_021209	CARD12	caspase recruitment domain family, member 12
201079_at	0.385	2.833	2.328	0.942	0.86	NM_004710	SYNGR2	synaptogyrin 2
224177_s_at	0.126	1.091	0.884	0.874	1.264	AF151079		Homo sapiens HSPC245 mRNA, complete cds.
201873_s_at	0.151	1.244	0.957	1.063	1.341	NM_002940	ABCE1	ATP-binding cassette, sub-family E (OABP), member 1
209059_s_at	0.0681	1.236	0.817	0.814	1.051	AB002282	EDF1	endothelial differentiation-related factor 1
210211_s_at	0.0292	1.002	0.842	0.994	1.386	AF028832	HSPCA	heat shock 90kDa protein 1, alpha
212124_at	0.758	6.229	0.946	1.063	0.876	AF070622	RAI17	retinoic acid induced 17
202195_s_at	0.289	3.582	1.039	0.751	1.258	NM_016040	CGI-100	CGI-100 protein
200048_s_at	0.141	1.364	0.887	0.979	1.147	NM_006694	JTB; PAR; hJT; HJTB; B PAR	synonyms: PAR, hJT, HJTB, B PAR; PAR protein; go_component: membrane fraction [goid 0005624] [evidence P] [pmid 10321732]; go_component: integral to plasma membrane [goid 0005887] [evidence P] [pmid 10321732]; go_process: oncogenesis [goid 0007048] [evidence P] [pmid 10321732]; Homo sapiens jumping translocation breakpoint (JTB), mRNA.
212018_s_at	0.118	1.341	0.984	1.029	1.272	AK000822	DKFZP564M182	DKFZP564M182 protein
218193_s_at	0.213	1.818	0.886	1.212	1.303	NM_016072	CGI-141	CGI-141 protein
203454_s_at	0.34	3.163	0.965	0.964	0.99	NM_004045	ATOX1	ATX1 antioxidant protein 1 homolog (yeast)
213366_x_at	0.0368	1.766	0.913	0.971	1.087	AV711183	ATP5C1	ATP synthase, H+ transporting, mitochondrial F1 complex, gamma polypeptide 1
1555837_s_at	0.0725	1.227	0.867	0.883	1.136	BE614461		601504169T1 NIH_MGC_71 Homo sapiens cDNA clone IMAGE:3905776 3', mRNA sequence.
222667_s_at	0.205	0.895	1.259	1.048	1.338	AI806500	ASH1L	ash1 (absent, small, or homeotic)-like (Drosophila)
202431_s_at	0.175	0.729	0.972	1.884	1.886	NM_002467	MYC	v-myc myelocytomatosis viral oncogene homolog (avian)
221666_s_at	0.48	6.506	0.866	0.99	0.858	BC004470	ASC	apoptosis-associated speck-like protein containing a CARD
212288_at	0.0792	1.124	0.718	1.095	1.331	AB011126	FNBP1	formin binding protein 1
205639_at	0.964	8.457	0.662	0.948	1.217	NM_001637	AOAH	acyloxyacyl hydrolase (neutrophil)
200764_s_at	0.678	5.364	1.448	0.963	0.761	AI826881	CTNNA1	catenin (cadherin-associated protein), alpha 1, 102kDa
201302_at	0.337	3.035	1.756	0.682	0.902	NM_001153	ANXA4	annexin A4
203603_s_at	0.803	10.99	1.517	0.838	1.131	NM_014795	ZFHX1B	zinc finger homeobox 1b
206015_s_at	0.154	1.023	0.826	1.179	1.323	NM_014947	KIAA1041	KIAA1041 protein
204332_s_at	0.158	1.272	0.815	0.966	1.149	M64073	AGA	aspartylglucosaminidase
212224_at	1.114	12.48	0.903	1.095	0.823	NM_000689	ALDH1A1	aldehyde dehydrogenase 1 family, member A1
228009_x_at	0.0975	0.936	0.959	1.134	1.521	NM_014596	ZNRD1	zinc ribbon domain containing, 1
202537_s_at	0.25	2.592	1.186	0.894	1.112	AF151842	DKFZP564O123	DKFZP564O123 protein
222235_s_at	0.422	4.918	0.72	1.247	1.401	AL139812	dJ19N1.1	match: proteins: Tr:O02330 Tr:Q9Y2J5 Tr:Q9V5I7; Human DNA sequence from clone RP1-19N1 on chromosome Xq21.33-22.3 Contains a gene for a novel protein. Contains ESTs, STSs and GSSs, complete sequence.
212030_at	0.185	1.057	1.07	1.005	1.232	BG251218	RNPC7	RNA-binding region (RNP1, RRM) containing 7
227038_at	0.962	14.55	0.945	1.141	0.975	AI963083	MGC26963	hypothetical protein MGC26963
205686_s_at	0.853	7.244	1.733	0.914	0.733	NM_006889	CD86	CD86 antigen (CD28 antigen ligand 2, B7-2 antigen)
225351_at	0.907	6.779	0.73	1.398	1.062	AI697488	HT011	uncharacterized hypothalamus protein HT011
212377_s_at	0.41	4.046	1.428	0.637	0.711	AU158495	NOTCH2	Notch homolog 2 (Drosophila)
220495_s_at	0.191	2.074	0.838	0.914	1.12	NM_024715	FLJ22625	hypothetical protein FLJ22625
224866_at	0.619	8.681	0.92	1.027	1.117	AK024967	FLJ22728	hypothetical protein FLJ22728
205884_at	0.192	2.529	0.864	0.758	1.289	NM_000885	ITGA4	integrin, alpha 4 (antigen CD49D, alpha 4 subunit of VLA-4 receptor)
213892_s_at	0.15	1.209	0.831	1.009	1.139	AA927724	APRT	adenine phosphoribosyltransferase
230100_x_at	0.997	7.755	0.86	0.987	0.966	AU147145	PAK1	p21/Cdc42/Rac1-activated kinase 1 (STE20 homolog, yeast)
225556_at	0.128	0.991	0.987	1.127	1.228	BG290058	LOC203547	Homo sapiens cDNA: FLJ21872 fis, clone HEP02482
202606_s_at	0.144	0.764	1.525	1.251	1.182	NM_012290	TLK1	tousled-like kinase 1
221561_at	0.593	5.581	0.817	1.269	1.355	L21934	SOAT1	sterol O-acyltransferase (acyl-Coenzyme A: cholesterol acyltransferase) 1
208933_s_at	0.193	2.158	0.659	1.392	1.345	AI659005	FLJ10359	hypothetical protein FLJ10359
235568_at	1.247	7.748	0.709	1.233	0.623	BF433657	LOC199675	hypothetical protein LOC199675
223112_s_at	0.156	2.047	0.921	0.98	1.227	AF044954	NDUFB10	NADH dehydrogenase (ubiquinone) 1 beta subcomplex, 10, 22kDa
218597_s_at	0.159	1.022	0.889	0.995	1.277	NM_018464	MDS029	uncharacterized hematopoietic stem/progenitor cells protein MDS029
1554876_a_at	0.957	7.14	1.006	0.979	0.732	AF437876	S100Z	S100Z protein
208970_s_at	0.124	1.812	1.071	0.985	1.05	M14016	UROD	uroporphyrinogen decarboxylase
206343_s_at	1.015	17.5	0.928	1.221	0.922	NM_013959	NRG1	neuregulin 1
204957_at	0.223	0.956	1.015	1.074	1.447	NM_002553	ORC5L	origin recognition complex, subunit 5-like (yeast)
218611_at	0.205	2.977	2.162	0.641	0.735	NM_016545	IER5	immediate early response 5
214211_at	0.786	6.562	0.98	1.092	0.632	AA083483	FTH1	ferritin, heavy polypeptide 1
204860_s_at	0.874	10.22	0.855	0.987	0.749	AI817801		Homo sapiens transcribed sequence with strong similarity to protein sp:Q13075 (H.sapiens) BIR1_HUMAN Baculoviral IAP repeat-containing protein 1 (Neuronal apoptosis inhibitory protein)
208857_s_at	0.133	2.763	0.904	0.853	1.065	M93008	PCMT1	protein-L-isoaspartate (D-aspartate) O-methyltransferase
224591_at	0.112	1.102	0.898	1.121	1.248	AK023129	HP1-BP74	HP1-BP74
218696_at	0.172	0.978	3.211	0.7	1.087	NM_004836	EIF2AK3	eukaryotic translation initiation factor 2-alpha kinase 3
208687_x_at	0.0454	0.885	1.072	1.223	1.46	AF352832	HSPA8	heat shock 70kDa protein 8
224502_s_at	0.132	1.086	1.054	0.92	1.226	BC006316	KIAA1191	KIAA1191 protein
218304_s_at	0.621	4.797	1.3	0.887	0.775	NM_022776	OSBPL11	oxysterol binding protein-like 11
201296_s_at	0.239	2.81	1.196	0.953	0.976	NM_015626	WSB1	SOCS box-containing WD protein SWiP-1
225634_at	0.225	0.952	1.094	1.504	1.903	BG533558	ZAP	zinc finger antiviral protein
225304_s_at	0.0408	1.607	0.889	0.973	1.093	BE741920	NDUFA11	NADH dehydrogenase (ubiquinone) 1 alpha subcomplex, 11, 14.7kDa
201129_at	0.109	1.128	1.119	0.98	1.211	NM_006276	SFRS7	splicing factor, arginine/serine-rich 7, 35kDa
201947_s_at	0.0621	0.936	1.106	0.928	1.231	NM_006431	CCT2	chaperonin containing TCP1, subunit 2 (beta)
208764_s_at	0.0375	1.255	1.044	0.952	1.051	D13119	ATP5G2	ATP synthase, H+ transporting, mitochondrial F0 complex, subunit c (subunit 9), isoform 2
214807_at	1.202	8.759	0.859	1.023	0.85	AI278204		Homo sapiens mRNA; cDNA DKFZp564O0862 (from clone DKFZp564O0862)
213883_s_at	0.104	1.62	0.957	0.869	1.09	AA012917	BBP	beta-amyloid binding protein precursor
205936_s_at	1.235	7.993	0.839	1.048	0.679	NM_002115	HK3	hexokinase 3 (white cell)
218011_at	0.185	1.416	0.832	0.974	1.143	NM_024292	UBL5	ubiquitin-like 5
203615_x_at	0.977	7.493	0.755	1.189	0.824	NM_001055	SULT1A1	sulfotransferase family, cytosolic, 1A, phenol-preferring, member 1
226853_at	0.896	6.204	2.939	0.836	0.907	AU145366	BMP2K	BMP2 inducible kinase
224664_at	0.0422	0.806	1.379	0.977	1.207	BE962336		601655601R1 NIH_MGC_65 Homo sapiens cDNA clone IMAGE:3846049 3', mRNA sequence.
204546_at	1.296	5.307	0.651	1.006	0.8	NM_014732	KIAA0513	KIAA0513 gene product
208549_x_at	0.071	0.973	1.158	0.933	1.039	NM_016171	PTMA	prothymosin, alpha (gene sequence 28)
217234_s_at	0.165	0.967	3	0.873	1.243	AF199015	VIL2	villin 2 (ezrin)
208684_at	0.227	1.885	0.999	0.856	1.019	U24105	COPA	coatomer protein complex, subunit alpha
228049_x_at	0.132	0.798	0.905	1.398	1.493	AA523172		Homo sapiens transcribed sequence with weak similarity to protein ref:NP_057417.1 (H.sapiens) splicing coactivator subunit SRm300; RNA binding protein; AT-rich element binding factor; serine/arginine repetitive matrix 2 [Homo sapiens]
221478_at	0.344	5.713	1.292	1.288	0.925	AL132665	BNIP3L	BCL2/adenovirus E1B 19kDa interacting protein 3-like
207794_at	0.746	9.848	0.771	1.668	1.396	NM_000648	CCR2	chemokine (C-C motif) receptor 2
222981_s_at	0.53	5.07	1.021	1.055	0.933	BC000896	RAB10	RAB10, member RAS oncogene family
218291_at	0.311	2.854	1.052	0.955	0.941	NM_014017	MAPBPIP	mitogen-activated protein-binding protein-interacting protein
208647_at	0.148	1.005	1.427	0.94	1.049	AA872727	FDFT1	farnesyl-diphosphate farnesyltransferase 1
205036_at	0.0607	1.406	0.976	0.897	1.078	NM_007080	LSM6	LSM6 homolog, U6 small nuclear RNA associated (S. cerevisiae)
217728_at	0.53	3.751	0.482	0.991	0.984	NM_014624	S100A6	S100 calcium binding protein A6 (calcyclin)
211749_s_at	0.54	4.757	0.926	1.073	0.966	BC005941	VAMP3	vesicle-associated membrane protein 3 (cellubrevin)
217092_x_at	0.18	0.92	1.034	1.075	1.125	AL031589		Human DNA sequence from clone RP6-11O7 on chromosome 22q13.1-13.2, complete sequence.
212245_at	0.248	2.096	1.057	0.843	1.007	AL567779	MCFD2	multiple coagulation factor deficiency 2
212887_at	0.245	2.556	0.798	1.241	1.438	AI753659	SEC23A	Sec23 homolog A (S. cerevisiae)
213416_at	0.149	1.49	0.852	0.823	1.225	BG532690	ITGA4	integrin, alpha 4 (antigen CD49D, alpha 4 subunit of VLA-4 receptor)
224675_at	0.156	1.236	0.773	0.985	1.27	AK026606	MESDC2	mesoderm development candidate 2
226963_at	0.186	1.94	1.023	0.884	0.873	AI380378	MGC23908	Homo sapiens transcribed sequence with moderate similarity to protein pir:JC1235 (H.sapiens) JC1235 transcription factor BTF3a - human
201948_at	0.22	1.839	0.906	0.781	0.943	NM_013285	HUMAUANTIG	nucleolar GTPase
224903_at	0.244	0.973	1.081	1.064	1.241	AL519818	CIRH1A	cirrhosis, autosomal recessive 1A (cirhin)
212066_s_at	0.208	0.945	1.068	0.99	1.303	AB018272	USP34	ubiquitin specific protease 34
201301_s_at	0.288	2.729	1.646	0.621	0.771	BC000182	ANXA4	annexin A4
217828_at	0.112	1.192	1.082	0.772	1.143	NM_024755	FLJ13213	hypothetical protein FLJ13213
200631_s_at	0.126	0.994	1.186	0.852	1.191	NM_003011	SET	SET translocation (myeloid leukemia-associated)
209175_at	0.199	1.64	0.906	0.706	1.016	AK001135	SEC23IP	SEC23 interacting protein
223711_s_at	0.14	0.925	0.857	1.192	1.582	AF182413	THY28	likely ortholog of the mouse thymocyte protein Thy28
200068_s_at	0.17	1.893	0.82	0.939	1.191	M94859	CANX	calnexin
209056_s_at	0.164	1.631	0.955	0.843	1.032	NM_001253	CDC5L	CDC5 cell division cycle 5-like (S. pombe)
208756_at	0.134	1.275	1.051	0.921	1.055	U36764	EIF3S2	eukaryotic translation initiation factor 3, subunit 2 beta, 36kDa
205898_at	0.121	6.101	0.563	0.952	2.885	U20350	CX3CR1	chemokine (C-X3-C motif) receptor 1
200039_s_at	0.0692	1.7	1.037	0.854	1.157	NM_002794	PSMB2	proteasome (prosome, macropain) subunit, beta type, 2
211284_s_at	0.982	7.342	1.035	1.006	0.623	BC000324	GRN	granulin
219924_s_at	0.138	0.97	0.657	0.999	1.334	NM_007167	ZNF258	zinc finger protein 258
207075_at	1.098	6.31	0.731	0.991	0.76	NM_004895	CIAS1	cold autoinflammatory syndrome 1
219714_s_at	0.997	14.9	0.99	1.499	0.836	NM_018398	CACNA2D3	calcium channel, voltage-dependent, alpha 2/delta 3 subunit
204847_at	0.123	1.497	0.762	0.884	1.195	NM_014415	ZNF-U69274	zinc finger protein
209616_s_at	0.833	5.825	0.792	1.157	1.102	S73751	CES1	carboxylesterase 1 (monocyte/macrophage serine esterase 1)
201225_s_at	0.161	1.294	0.943	0.948	1.245	NM_005839	SRRM1	serine/arginine repetitive matrix 1
201163_s_at	0.916	11.05	0.938	1.1	0.957	NM_001553	IGFBP7	insulin-like growth factor binding protein 7
200067_x_at	0.286	1.824	1.9	0.8	0.872	AL078596		gb:AL078596 /DB_XREF=gi:6010168 /FEA=FLmRNA /CNT=355 /TID=Hs.12102.0 /TIER=Stack /STK=10 /UG=Hs.12102 /LL=8724 /UG_GENE=SNX3 /UG_TITLE=sorting nexin 3 /DEF=Human DNA sequence from clone RP3-429G5 on chromosome 6q21-22.1. Contains the NR2E1 gene for nuclear receptor 2E1 (tailless, TLL, TLX, XTLL), the 3 end of the SNX3 gene for sorting nexin 3, ESTs, STSs, GSSs and four predicted CpG islands /FL=g…
208771_s_at	0.093	4.522	1.59	0.837	0.62	J02959	LTA4H	leukotriene A4 hydrolase
215891_s_at	0.679	6.796	4.725	0.853	0.873	X61094	GM2A	GM2 ganglioside activator protein
208097_s_at	0.139	1.85	1.081	0.801	1.174	NM_030755	TXNDC	thioredoxin domain containing
202001_s_at	0.058	1.735	0.829	1.067	1.201	NM_002490	NDUFA6	NADH dehydrogenase (ubiquinone) 1 alpha subcomplex, 6, 14kDa
202838_at	0.517	5.163	1	0.999	1.006	NM_000147	FUCA1	fucosidase, alpha-L- 1, tissue
212687_at	0.47	3.608	0.844	2.506	0.993	AL110164	LIMS1	LIM and senescent cell antigen-like domains 1
218936_s_at	0.177	1.312	1.043	0.966	1.187	NM_014167	HSPC128	HSPC128 protein
217933_s_at	0.194	6.249	0.977	1.086	0.992	NM_015907	LAP3	leucine aminopeptidase 3
1555495_a_at	0.161	1.388	0.864	0.93	1.139	BC012117	SDCCAG10	serologically defined colon cancer antigen 10
211984_at	0.174	0.901	0.946	1.65	2.425	AI653730	CALM1	calmodulin 1 (phosphorylase kinase, delta)
218577_at	0.197	1.537	1.157	0.977	1.181	NM_017768	FLJ20331	hypothetical protein FLJ20331
217906_at	0.167	0.908	0.899	1.183	1.433	NM_014315	KLHDC2	kelch domain containing 2
202141_s_at	0.141	1.243	0.92	0.825	1.207	BC003090	COP9	COP9 signalosome subunit 8
202114_at	0.178	2.634	3.532	0.73	0.896	NM_003100	SNX2	sorting nexin 2
210942_s_at	1.372	9.167	0.871	1.106	0.9	AB022918	SIAT10	sialyltransferase 10 (alpha-2,3-sialyltransferase VI)
224867_at	0.104	1.299	0.764	1.168	1.068	BF244614	na	Homo sapiens similar to protein of fungal metazoan origin like (11.1 kD) (2C514) (LOC374960), mRNA
218946_at	0.194	1.258	1.236	0.847	1.314	NM_015700	HIRIP5	HIRA interacting protein 5
208639_x_at	0.158	1.53	0.953	0.764	1.056	BC001312	P5	protein disulfide isomerase-related protein
202413_s_at	0.101	1.035	1.255	1.071	1.319	NM_003368	USP1	ubiquitin specific protease 1
223058_at	0.163	0.631	1.151	1.397	1.895	AL136885	C10orf45	chromosome 10 open reading frame 45
222428_s_at	0.109	1.165	1.066	0.937	1.205	D84223	LARS	leucyl-tRNA synthetase
200828_s_at	0.0968	1.561	0.963	0.902	1.194	BE871379	ZNF207	zinc finger protein 207
213080_x_at	0.0228	0.863	1.032	0.991	1.121	BF214492	RPL5	ribosomal protein L5
209096_at	0.141	1.415	1.013	0.847	1.199	U62136	UBE2V2	ubiquitin-conjugating enzyme E2 variant 2
218718_at	1.167	7.777	0.891	0.982	0.76	NM_016205	PDGFC	platelet derived growth factor C
200653_s_at	0.0689	1.041	0.667	1.302	1.699	M27319	CALM1	calmodulin 1 (phosphorylase kinase, delta)
40189_at	0.0889	1.035	1.178	0.861	1.207	4919981		Cluster Incl. M93651:Human set gene, complete cds /cds=(3,836) /gb=M93651 /gi=338038 /ug=Hs.145279 /len=2562
222014_x_at	0.116	1.289	1.161	1.014	1.256	AI249752	MTO1	mitochondrial translation optimization 1 homolog (S. cerevisiae)
214047_s_at	0.251	1.765	3.44	0.691	0.92	AI913365	MBD4	methyl-CpG binding domain protein 4
210916_s_at	0.108	2.281	0.625	0.836	1.009	AF098641	CD44	CD44 antigen (homing function and Indian blood group system)
221726_at	0.118	0.93	1.069	1.227	1.328	BE250348	RPL22	ribosomal protein L22
224573_at	0.302	2.487	1.087	0.849	0.996	BE744389	MGC49942	hypothetical protein MGC49942
238455_at	1.333	8.233	0.902	1.014	0.89	AA329676		Homo sapiens cDNA FLJ45742 fis, clone KIDNE2016327
201177_s_at	0.168	1.1	0.94	0.993	1.167	NM_005499	UBA2	SUMO-1 activating enzyme subunit 2
217781_s_at	0.525	4.983	1.14	1.031	1.047	NM_022473	ZFP106	zinc finger protein 106 homolog (mouse)
218640_s_at	0.234	1.832	5.848	0.539	0.997	NM_024613	PLEKHF2	pleckstrin homology domain containing, family F (with FYVE domain) member 2
201760_s_at	0.493	4.761	0.678	1.306	1.917	NM_018639	WSB2	WD repeat and SOCS box containing protein 2
223034_s_at	0.112	2.321	0.955	0.948	0.998	BC000152	NICE-3	NICE-3 protein
226136_at	0.387	4.102	1.03	1.187	1.142	N32834		yw85h01.s1 Soares_placenta_8to9weeks_2NbHP8to9W Homo sapiens cDNA clone IMAGE:259057 3', mRNA sequence.
222182_s_at	0.127	1.258	0.889	0.864	1.072	BG105204		602312951F1 NIH_MGC_84 Homo sapiens cDNA clone IMAGE:4422541 5', mRNA sequence.
200006_at	0.0629	1.482	0.941	0.914	1.074	NM_007262	PARK7	Parkinson disease (autosomal recessive, early onset) 7
202842_s_at	0.133	1.254	0.93	0.957	1.325	AL080081	DNAJB9	DnaJ (Hsp40) homolog, subfamily B, member 9
222502_s_at	0.166	1.255	1.103	0.934	1.146	BC005193	BM-002	hypothetical protein BM-002
200691_s_at	0.105	1.249	0.914	0.909	1.229	BC000478	HSPA9B	heat shock 70kDa protein 9B (mortalin-2)
212688_at	0.514	4.298	0.847	1.219	1.077	BC003393	PIK3CB	phosphoinositide-3-kinase, catalytic, beta polypeptide
208909_at	0.189	1.826	0.92	1.067	1.221	BC000649	UQCRFS1	ubiquinol-cytochrome c reductase, Rieske iron-sulfur polypeptide 1
208645_s_at	0.0315	0.923	1.01	1.021	1.149	AF116710	RPS14	Homo sapiens PRO2640 mRNA, complete cds
201410_at	0.208	2.998	0.755	1.012	1.267	AI983043	PLEKHB2	pleckstrin homology domain containing, family B (evectins) member 2
214328_s_at	0.0609	0.975	0.893	1.049	1.308	R01140		Homo sapiens transcribed sequences
209861_s_at	0.123	1.322	1.003	0.968	1.137	U13261	METAP2	methionyl aminopeptidase 2
213039_at	0.18	0.867	1.588	1.338	1.24	AB011093	P114-RHO-GEF	Rho-specific guanine nucleotide exchange factor p114
241742_at	0.985	10.88	0.892	1.159	0.751	AW027174	PRAM-1	PRAM-1 protein
200037_s_at	0.121	1.119	0.853	1.041	1.139	NM_016587	CBX3	chromobox homolog 3 (HP1 gamma homolog, Drosophila)
210663_s_at	0.862	6.476	3.433	1.087	0.808	BC000879	KYNU	kynureninase (L-kynurenine hydrolase)
212194_s_at	0.389	3.384	1.049	0.913	1.014	AI418892	TM9SF4	transmembrane 9 superfamily protein member 4
221931_s_at	0.198	1.671	1.198	0.843	0.985	AV701173	SEC13L	sec13-like protein
208985_s_at	0.191	1.498	0.875	0.958	1.267	BC002719	EIF3S1	eukaryotic translation initiation factor 3, subunit 1 alpha, 35kDa
202704_at	0.142	1.004	0.342	1.73	2.361	AA675892	TOB1	transducer of ERBB2, 1
207845_s_at	0.178	1.259	0.91	0.962	1.324	NM_014885	APC10	anaphase-promoting complex subunit 10
212063_at	0.0349	1.993	0.669	1.184	1.208	BE903880	CD44	CD44 antigen (homing function and Indian blood group system)
221844_x_at	0.128	1.362	0.787	0.939	1.328	AV756161		Homo sapiens transcribed sequence with moderate similarity to protein ref:NP_060312.1 (H.sapiens) hypothetical protein FLJ20489 [Homo sapiens]
219243_at	0.196	1.281	0.0785	1.058	1.154	NM_018326	HIMAP4	immunity associated protein 4
211935_at	0.0767	1.035	1.013	0.897	1.206	D31885	ARL6IP	ADP-ribosylation factor-like 6 interacting protein
224819_at	0.172	1.089	0.822	1.157	1.475	AI743979	MGC45400	hypothetical protein MGC45400
201232_s_at	0.188	1.511	1.024	0.862	1.042	NM_002817	PSMD13	proteasome (prosome, macropain) 26S subunit, non-ATPase, 13
227135_at	0.429	3.706	0.823	1.244	1.016	AI436803	ASAHL	N-acylsphingosine amidohydrolase (acid ceramidase)-like
201128_s_at	0.197	1.483	0.867	0.936	1.084	NM_001096	ACLY	ATP citrate lyase
210340_s_at	1.374	8.285	0.861	1.074	0.772	BC002635	CSF2RA	colony stimulating factor 2 receptor, alpha, low-affinity (granulocyte-macrophage)
242714_at	0.971	11.16	1.084	0.951	0.697	AW500340		Homo sapiens transcribed sequence with weak similarity to protein ref:NP_060265.1 (H.sapiens) hypothetical protein FLJ20378 [Homo sapiens]
220553_s_at	0.265	1.044	1.251	1.163	1.511	NM_018333	FLJ20666	hypothetical protein FLJ20666
206052_s_at	0.22	1.94	0.808	0.971	1.171	NM_006527	SLBP	stem-loop (histone) binding protein
1552310_at	0.169	0.794	1.204	1.058	1.457	NM_144597	MGC29937	hypothetical protein MGC29937
203102_s_at	0.235	1.82	0.894	0.942	1.325	NM_002408	MGAT2	mannosyl (alpha-1,6-)-glycoprotein beta-1,2-N-acetylglucosaminyltransferase
221060_s_at	1.522	11.24	0.816	1.027	0.611	NM_003266	TLR4	toll-like receptor 4
214363_s_at	0.0428	0.865	1.095	1.043	1.285	AA129420	MATR3	matrin 3
226630_at	0.396	3.501	1.732	0.761	0.75	BF062175	C14orf106	chromosome 14 open reading frame 106
209323_at	0.18	0.935	1.051	1.021	1.317	AF081567	PRKRIR	protein-kinase, interferon-inducible double stranded RNA dependent inhibitor, repressor of (P58 repressor)
201030_x_at	0.0425	0.735	0.97	2.805	2.623	NM_002300	LDHB	lactate dehydrogenase B
201201_at	0.131	2.772	0.711	1.186	1.141	NM_000100	CSTB	cystatin B (stefin B)
212014_x_at	0.214	2.786	0.711	1.072	1.115	AI493245	CD44	CD44 antigen (homing function and Indian blood group system)
200817_x_at	0.0944	0.899	1.153	1.061	1.155	NM_001014	RPS10	ribosomal protein S10
219065_s_at	0.271	2.247	0.994	0.968	1.039	NM_015955	CGI-27	C21orf19-like protein
209233_at	0.142	1.009	1.419	1.028	1.473	U72514	C2F	C2f protein
202901_x_at	0.717	7.616	1.131	1.103	0.362	BC002642	CTSS	cathepsin S
AFFX-HUMGAPDH/M33197_3_at	0.297	2.592	0.903	0.968	1.041	AFFX-HUMGAPDH/M33197_3		H. sapiens /GEN=GAPD /DB_XREF=gb:M33197.1 /NOTE=SIF corresponding to nucleotides 908-1256 of gb:M33197.1 /DEF=Human glyceraldehyde-3-phosphate dehydrogenase (GAPDH) mRNA, complete cds.
204683_at	0.182	0.994	1.064	1.183	1.177	NM_000873	ICAM2	intercellular adhesion molecule 2
224596_at	0.414	3.447	0.987	1.114	1.138	AI634866	CTL1	choline transporter-like protein 1
201492_s_at	0.134	0.926	1.042	1.036	1.08	NM_021104	RPL41	ribosomal protein L41
212513_s_at	0.0993	1.567	0.765	1.011	1.272	AB029020	USP33	ubiquitin specific protease 33
201001_s_at	0.0853	1.284	0.9	0.838	1.253	BG164064	UBE2V1	ubiquitin-conjugating enzyme E2 variant 1
212543_at	0.0816	1.14	0.969	0.962	1.139	U83115	AIM1	absent in melanoma 1
225334_at	0.169	2.404	1.159	0.915	1.113	AI147621	C10orf32	chromosome 10 open reading frame 32
226801_s_at	0.152	0.728	2.162	1.005	1.227	W72220		Homo sapiens transcribed sequences
213160_at	0.197	2.135	1.061	0.831	0.946	D86964	DOCK2	dedicator of cytokinesis 2
222562_s_at	0.19	1.499	0.899	0.83	1.12	BF060683	TNKS2	tankyrase, TRF1-interacting ankyrin-related ADP-ribose polymerase 2
222448_s_at	0.146	0.996	0.958	1.078	1.325	AF112216	UMP-CMPK	UMP-CMP kinase
215160_x_at	0.0641	1.219	0.929	0.879	1.102	AL441988		gb:AL441988 /DB_XREF=gi:11990063 /FEA=DNA_3 /CNT=5 /TID=Hs.203772.1 /TIER=ConsEnd /STK=2 /UG=Hs.203772 /LL=2483 /UG_GENE=FRG1 /UG_TITLE=FSHD region gene 1 /DEF=Human DNA sequence from clone RP11-348I14 on chromosome 20 Contains ESTs, STSs, GSSs and two CpG islands. Contains a novel gene, a novel gene similar to FRG1 encoding FSHD (fascioscapulohumeral muscular dystrophy) region gene 1 and part of…
201216_at	0.0705	1.19	1.347	0.807	0.936	NM_006817	C12orf8	chromosome 12 open reading frame 8
227067_x_at	0.504	3.744	3.31	0.748	0.82	AW024960	FLJ20719	hypothetical protein FLJ20719
208758_at	0.131	0.863	1.391	1.127	1.537	D89976	ATIC	5-aminoimidazole-4-carboxamide ribonucleotide formyltransferase/IMP cyclohydrolase
218549_s_at	0.183	2.198	1.07	0.791	0.937	NM_016033	CGI-90	CGI-90 protein
202471_s_at	0.231	2.237	1.009	0.869	1.025	NM_004135	IDH3G	isocitrate dehydrogenase 3 (NAD+) gamma
202546_at	0.0716	1.997	0.895	0.96	1.075	NM_003761	VAMP8	vesicle-associated membrane protein 8 (endobrevin)
202941_at	0.056	1.222	1.035	0.87	1.062	NM_021074	NDUFV2	NADH dehydrogenase (ubiquinone) flavoprotein 2, 24kDa
225811_at	0.167	1.384	0.865	0.764	0.93	AI652868	SMAP	Homo sapiens transcribed sequence with moderate similarity to protein ref:NP_060265.1 (H.sapiens) hypothetical protein FLJ20378 [Homo sapiens]
222472_at	0.205	1.587	1.575	0.711	0.85	BF055271	FLJ20080	hypothetical protein FLJ20080
200971_s_at	0.154	2.189	1.062	1.057	0.895	NM_014445	SERP1	stress-associated endoplasmic reticulum protein 1
225583_at	0.147	0.977	0.658	1.782	1.772	AL573637	UXS1	UDP-glucuronate decarboxylase 1
227265_at	1.037	14.29	0.651	1.459	0.267	AW135176		Homo sapiens transcribed sequences
223004_s_at	0.145	1.662	1.054	0.876	1.016	AF210057	C3orf1	chromosome 3 open reading frame 1
222990_at	0.162	1.309	0.748	0.929	1.114	AW204104	UBQLN1	ubiquilin 1
213571_s_at	0.279	4.007	0.962	1.099	1.077	BF516289	EIF4EL3	eukaryotic translation initiation factor 4E-like 3
205882_x_at	0.12	0.581	1.189	1.2	1.166	AI818488	ADD3	adducin 3 (gamma)
209944_at	0.0804	1.319	1.035	0.879	1.081	BC000330	APA1	likely ortholog of mouse another partner for ARF 1
209796_s_at	0.164	1.519	0.822	0.854	1.235	BC001027	TMEM4	transmembrane protein 4
212737_at	0.54	4.578	2.929	0.908	0.835	AL513583		AL513583 Homo sapiens PLACENTA Homo sapiens cDNA clone XCL0BA001ZA05 3-PRIME, mRNA sequence.
219293_s_at	0.0951	1.516	0.915	1.023	1.089	NM_013341	PTD004	hypothetical protein PTD004
203075_at	0.2	1.679	0.626	1.12	1.511	AW151617	MADH2	MAD, mothers against decapentaplegic homolog 2 (Drosophila)
221492_s_at	0.311	4.268	0.817	1.147	0.958	AF202092	APG3	autophagy Apg3p/Aut1p-like
207719_x_at	0.354	3.385	1.471	0.795	0.902	NM_014812	KAB	KARP-1-binding protein
200062_s_at	0.0198	0.934	1.013	1.01	1.078	L05095	RPL30	ribosomal protein L30
222412_s_at	0.201	2.831	0.79	0.845	1.118	AW150923	SSR3	signal sequence receptor, gamma (translocon-associated protein gamma)
206471_s_at	1.338	6.277	0.925	0.8	0.77	NM_005761	PLXNC1	plexin C1
218387_s_at	0.566	4.159	1.263	1.218	1.152	NM_012088	PGLS	6-phosphogluconolactonase
212307_s_at	0.175	1.064	0.93	1.097	1.447	BF001665	OGT	O-linked N-acetylglucosamine (GlcNAc) transferase (UDP-N-acetylglucosamine:polypeptide-N-acetylglucosaminyl transferase)
201416_at	0.493	6.033	1.501	1.119	0.677	BG528420	SOX4	SRY (sex determining region Y)-box 4
225564_at	0.173	0.954	0.211	1.789	2.586	AW269397	SPATA13	spermatogenesis associated 13
201635_s_at	0.145	1.297	0.969	0.919	1.025	AI990766	FXR1	fragile X mental retardation, autosomal homolog 1
201274_at	0.133	1.316	0.774	0.973	1.156	NM_002790	PSMA5	proteasome (prosome, macropain) subunit, alpha type, 5
217932_at	0.176	1.593	1.001	0.797	1.08	NM_015971	MRPS7	mitochondrial ribosomal protein S7
218482_at	0.3	2.504	0.984	1.011	1.019	NM_020189	DC6	DC6 protein
231736_x_at	0.911	14.98	0.91	1.801	0.784	NM_020300	MGST1	microsomal glutathione S-transferase 1
222279_at	0.0958	0.687	1.273	1.15	1.428	AI669379	HLA-F	major histocompatibility complex, class I, F
202119_s_at	0.135	1.374	0.845	0.745	1.079	NM_003909	CPNE3	copine III
202430_s_at	0.471	8.865	1.051	0.874	0.933	NM_021105	PLSCR1	phospholipid scramblase 1
224187_x_at	0.0479	0.862	1.023	1.124	1.368	AF217511	HSPA8	heat shock 70kDa protein 8
208890_s_at	1.078	9.27	0.88	1.121	0.774	BC004542	PLXNB2	plexin B2
222673_x_at	0.175	0.987	1.016	1.059	1.44	AI582192	LOC159090	similar to hypothetical protein MGC17347
212661_x_at	0.153	1.031	1.045	0.883	1.029	BE731738	PPIAL3	peptidylprolyl isomerase A (cyclophilin A)-like 3
218545_at	0.185	0.987	1.035	1.008	1.299	NM_018318	FLJ11088	GGA binding partner
222533_at	0.0672	1.004	0.826	1.395	1.593	AI676103	LOC51185	protein x 0001
210176_at	1.442	6.701	1.013	0.712	0.424	AL050262	TLR1	toll-like receptor 1
213923_at	0.302	2.394	0.643	1.275	1.402	AW005535	RAP2B	RAP2B, member of RAS oncogene family
202673_at	0.0829	1.137	0.9	0.849	1.066	NM_003859	DPM1	dolichyl-phosphate mannosyltransferase polypeptide 1, catalytic subunit
201558_at	0.283	2.303	0.946	1	1.005	NM_003610	RAE1	RAE1 RNA export 1 homolog (S. pombe)
224972_at	0.0975	1.263	0.875	0.869	1.153	BF381837	C20orf52	chromosome 20 open reading frame 52
225093_at	0.199	1.891	0.935	0.892	1.172	N66570	UTRN	utrophin (homologous to dystrophin)
203132_at	0.269	2.643	2.49	0.681	0.872	NM_000321	RB1	retinoblastoma 1 (including osteosarcoma)
201568_at	0.0575	1.614	0.794	0.95	1.11	NM_014402	QP-C	low molecular mass ubiquinone-binding protein (9.5kD)
203380_x_at	0.161	0.845	1.179	1.185	1.255	NM_006925	SFRS5	splicing factor, arginine/serine-rich 5
213397_x_at	0.917	8.11	0.999	1.051	0.908	AI761728	RNASE4	ribonuclease, RNase A family, 4
210785_s_at	0.983	7.141	0.719	1.196	0.882	AB035482	C1orf38	chromosome 1 open reading frame 38
221622_s_at	0.155	1.158	0.852	1.08	1.271	AF246240	HT007	uncharacterized hypothalamus protein HT007
202678_at	0.0801	1.412	0.916	0.813	1.014	NM_004492	GTF2A2	general transcription factor IIA, 2, 12kDa
210296_s_at	0.13	1.57	0.955	0.726	1.065	BC005375	PXMP3	peroxisomal membrane protein 3, 35kDa (Zellweger syndrome)
224862_at	0.917	8.616	0.511	1.566	1.041	BF969428	GNAQ	Homo sapiens, clone IMAGE:5289004, mRNA
211752_s_at	0.143	2.134	0.919	1.021	1.135	BC005954	NDUFS7	NADH dehydrogenase (ubiquinone) Fe-S protein 7, 20kDa (NADH-coenzyme Q reductase)
235458_at	0.881	7.859	0.91	1.229	1.012	AW025572	HAVCR2	hepatitis A virus cellular receptor 2
235518_at	1.136	6.168	0.902	1.052	0.843	AI741439	SLC8A1	solute carrier family 8 (sodium/calcium exchanger), member 1
226169_at	0.937	7.11	0.785	0.954	0.952	AW276572	CMT4B2	Charcot-Marie-Tooth neuropathy 4B2 (autosomal recessive, with myelin outfolding)
218194_at	0.16	0.844	0.898	1.659	1.653	NM_015523	DKFZP566E144	small fragment nuclease
217741_s_at	0.363	2.934	0.924	0.933	0.882	AW471220	ZNF216	zinc finger protein 216
1558111_at	0.177	1.058	1.307	1.304	1.746	AL562860	MBNL1	muscleblind-like (Drosophila)
223040_at	0.127	1.703	0.986	0.788	1.069	BC005181	NAT5	N-acetyltransferase 5 (ARD1 homolog, S. cerevisiae)
210027_s_at	0.114	1.051	1.226	0.967	1.147	M80261	APEX1	APEX nuclease (multifunctional DNA repair enzyme) 1
225604_s_at	0.98	6.374	0.549	1.075	1.068	AA284532	C9orf19	chromosome 9 open reading frame 19
229498_at	0.194	1.292	1.767	0.794	1.259	AI197932		Homo sapiens transcribed sequences
214359_s_at	0.107	0.898	1.688	0.878	1.452	AI218219	HSPCB	heat shock 90kDa protein 1, beta
201973_s_at	0.117	1.639	0.919	0.917	1.048	AL550875	C7orf28A	Homo sapiens cDNA FLJ10131 fis, clone HEMBA1003041.
209025_s_at	0.286	2.675	0.775	1.066	1.304	AF037448	SYNCRIP	synaptotagmin binding, cytoplasmic RNA interacting protein
227346_at	0.0803	0.838	1.011	1.14	1.4	AI741188	ZNFN1A1	zinc finger protein, subfamily 1A, 1 (Ikaros)
201993_x_at	0.0493	0.937	1.185	1.064	1.235	NM_005463	HNRPDL	heterogeneous nuclear ribonucleoprotein D-like
215772_x_at	0.0828	1.19	0.783	0.916	1.182	AL050226	SUCLG2	succinate-CoA ligase, GDP-forming, beta subunit
207483_s_at	0.181	1.063	0.899	1.08	1.373	NM_018448	TIP120A	TBP-interacting protein
212511_at	0.837	7.758	0.893	1.032	1.281	AI766247	PICALM	phosphatidylinositol binding clathrin assembly protein
208908_s_at	0.284	2.632	0.857	0.888	0.947	AF327443	CAST	calpastatin
201812_s_at	0.0281	0.822	1.063	1.169	1.252	NM_019059	TOMM7	translocase of outer mitochondrial membrane 7 homolog (yeast)
221510_s_at	0.0897	0.817	1.099	1.377	1.624	AF158555	GLS	glutaminase
205133_s_at	0.074	0.776	1.093	1.09	1.322	NM_002157	HSPE1	heat shock 10kDa protein 1 (chaperonin 10)
57715_at	0.618	4.858	0.766	1.099	1.253	4905541		Cluster Incl. W72694:zd68f10.s1 Homo sapiens cDNA, 3 end /clone=IMAGE-345835 /clone_end=3' /gb=W72694 /gi=1382514 /ug=Hs.851 /len=628
200652_at	0.17	1.077	0.925	1.065	1.257	NM_003145	SSR2	signal sequence receptor, beta (translocon-associated protein beta)
238034_at	0.396	5.007	0.721	1.205	1.26	AI890021	CANX	calnexin
226431_at	0.148	1.237	1.576	0.763	0.913	AK025007	FLJ38771	hypothetical protein FLJ38771
229119_s_at	0.15	2.355	0.941	0.86	1.122	BG108034	LOC125150	Homo sapiens, clone IMAGE:4754514, mRNA
216274_s_at	0.128	2.047	0.926	0.926	1.026	N99438	SPC18	signal peptidase complex (18kD)
201624_at	0.19	1.219	1.224	0.952	1.267	NM_001349	DARS	aspartyl-tRNA synthetase
225053_at	0.0936	1.086	1.074	0.91	1.103	W94952	CNOT7	CCR4-NOT transcription complex, subunit 7
211102_s_at	1.591	7.199	0.79	0.968	0.664	U82277	LILRB1	leukocyte immunoglobulin-like receptor, subfamily B (with TM and ITIM domains), member 1
201576_s_at	0.373	3.951	1.193	0.969	0.908	NM_000404	GLB1	galactosidase, beta 1
202646_s_at	0.155	1.284	0.766	1.096	1.179	AA167775	D1S155E	NRAS-related gene
204820_s_at	0.126	0.872	0.882	1.497	2.12	NM_006994	BTN3A3	butyrophilin, subfamily 3, member A3
201515_s_at	0.144	1.353	1.013	0.848	1.132	NM_004622	TSN	translin
208841_s_at	0.163	1.33	0.797	1.024	1.465	AB014560	G3BP2	Ras-GTPase activating protein SH3 domain-binding protein 2
212074_at	0.199	1.561	1.021	1.102	0.983	BE972774	UNC84A	unc-84 homolog A (C. elegans)
228183_s_at	0.165	1.06	1.233	0.923	1.029	BF342428	MGC4189	hypothetical protein MGC4189
209449_at	0.0868	0.879	1.192	0.943	1.295	AF196468	LSM2	LSM2 homolog, U6 small nuclear RNA associated (S. cerevisiae)
201336_at	0.415	4.92	0.889	1.193	1.085	BC003570	VAMP3	vesicle-associated membrane protein 3 (cellubrevin)
200650_s_at	0.078	1.586	0.742	1.089	1.091	NM_005566	LDHA	lactate dehydrogenase A
222980_at	0.215	2.769	0.92	0.986	1.014	AL136650	RAB10	RAB10, member RAS oncogene family
200845_s_at	0.193	1.486	0.784	0.986	1.2	NM_004905	PRDX6	peroxiredoxin 6
201351_s_at	0.061	1.377	0.858	0.826	1.13	AF070656	YME1L1	YME1-like 1 (S. cerevisiae)
206555_s_at	0.146	0.91	0.862	1.051	1.317	NM_017736	FLJ20274	hypothetical protein FLJ20274
201293_x_at	0.142	1.04	1.064	0.888	1.032	NM_021130	PPIA	peptidylprolyl isomerase A (cyclophilin A)
225011_at	0.27	2.122	0.779	0.904	1.23	AK026351	PRKAR2A	protein kinase, cAMP-dependent, regulatory, type II, alpha
217917_s_at	0.103	1.197	0.934	0.961	1.065	NM_014183	DNCL2A	dynein, cytoplasmic, light polypeptide 2A
202306_at	0.169	1.247	1.03	0.875	1.064	NM_002696	POLR2G	polymerase (RNA) II (DNA directed) polypeptide G
211727_s_at	0.215	0.895	0.994	1.154	1.563	BC005895	COX11	COX11 homolog, cytochrome c oxidase assembly protein (yeast)
222992_s_at	0.0561	1.297	0.835	1.071	1.117	AF261090	NDUFB9	NADH dehydrogenase (ubiquinone) 1 beta subcomplex, 9, 22kDa
64432_at	0.121	1.117	0.776	1.136	1.171	4873198_RC		Cluster Incl. W05463:za87a12.r1 Homo sapiens cDNA, 5 end /clone=IMAGE-299518 /clone_end=5' /gb=W05463 /gi=1278185 /ug=Hs.52166 /len=564
225844_at	0.376	2.85	1.054	1.046	1.046	NM_019896	POLE4; p12	synonym: p12; DNA polymerase epsilon p12 subunit; go_component: nucleus [goid 0005634] [evidence TAS] [pmid 10801849]; go_function: epsilon DNA polymerase activity [goid 0003893] [evidence TAS] [pmid 10801849]; go_function: DNA binding [goid 0003677] [evidence IEA]; Homo sapiens polymerase (DNA-directed), epsilon 4 (p12 subunit) (POLE4), mRNA.
205269_at	0.196	1.689	0.115	1.066	1.564	AI123251	LCP2	lymphocyte cytosolic protein 2 (SH2 domain containing leukocyte protein of 76kDa)
204122_at	1.895	11.52	0.377	1.018	0.336	NM_003332	TYROBP	TYRO protein tyrosine kinase binding protein
208646_at	0.0661	0.84	1.06	1.107	1.205	AF116710	RPS14	Homo sapiens PRO2640 mRNA, complete cds
76897_s_at	0.62	5.202	1.253	0.935	1.01	4815185_RC		Cluster Incl. AA628140:af97e06.s1 Homo sapiens cDNA, 3 end /clone=IMAGE-1055746 /clone_end=3' /gb=AA628140 /gi=2540527 /ug=Hs.126089 /len=302
225029_at	0.132	0.962	0.941	1.053	1.206	BE621082		Homo sapiens, clone IMAGE:5285100, mRNA
208778_s_at	0.0746	1.096	0.975	0.907	1.113	BC000665	TCP1	t-complex 1
204119_s_at	0.173	1.56	2.896	0.752	0.903	U90339	ADK	adenosine kinase
213594_x_at	0.183	1.038	1.22	0.889	1.37	AU130523	FUSIP1	FUS interacting protein (serine-arginine rich) 1
207564_x_at	0.123	0.946	0.956	1.16	1.529	NM_003605	OGT	O-linked N-acetylglucosamine (GlcNAc) transferase (UDP-N-acetylglucosamine:polypeptide-N-acetylglucosaminyl transferase)
200829_x_at	0.139	1.58	0.895	0.989	1.17	NM_003457	ZNF207	zinc finger protein 207
213794_s_at	0.127	0.975	1.224	0.92	1.24	AI269117	C14orf120	chromosome 14 open reading frame 120
200844_s_at	0.136	1.299	0.76	0.884	1.19	BE869583	PRDX6	peroxiredoxin 6
208308_s_at	0.0731	1.31	0.867	0.646	1.142	NM_000175	GPI	glucose phosphate isomerase
1554464_a_at	0.821	7.228	1.007	1.171	1.025	BC008745	CRTAP	cartilage associated protein
225361_x_at	0.173	0.95	1.041	1.102	1.445	AI348001	LOC159090	similar to hypothetical protein MGC17347
219892_at	2.355	10.19	0.841	0.957	0.803	NM_023003	TM6SF1	transmembrane 6 superfamily member 1
224252_s_at	0.104	1.196	0.823	1.067	1.068	AF177940	FXYD5	FXYD domain containing ion transport regulator 5
210156_s_at	0.329	2.943	0.877	0.923	1.008	D25547	PCMT1	protein-L-isoaspartate (D-aspartate) O-methyltransferase
203107_x_at	0.112	0.999	1.09	1.112	1.191	NM_002952	RPS2	ribosomal protein S2
201916_s_at	0.152	1.73	1.067	0.772	1.101	NM_007214	SEC63	SEC63-like (S. cerevisiae)
224934_at	0.155	1.487	0.85	1.08	1.286	AW473802	SMAP-5	golgi membrane protein SB140
210338_s_at	0.0492	0.891	1.171	1.058	1.455	AB034951	HSPA8	heat shock 70kDa protein 8
221699_s_at	0.17	0.952	1.054	1.079	1.292	AF334103	DDX50	DEAD (Asp-Glu-Ala-Asp) box polypeptide 50
226392_at	0.118	0.777	1.045	1.396	1.884	AI888503		Homo sapiens cDNA: FLJ21652 fis, clone COL08582
221691_x_at	0.137	0.556	1.218	1.196	1.422	AB042278	NPM1	nucleophosmin (nucleolar phosphoprotein B23, numatrin)
226255_at	0.171	1.323	0.78	1.025	1.181	BE302089	ZNF-kaiso	Kaiso
200970_s_at	0.264	2.578	0.766	0.981	1.116	AL136807	SERP1	stress-associated endoplasmic reticulum protein 1
225283_at	1.238	12.35	0.98	1.05	0.873	AV701177	LOC91947	hypothetical protein LOC91947
229650_s_at	0.0838	1.809	1.1	0.797	1.015	BG538931	MGC2747	hypothetical protein MGC2747
226616_s_at	0.227	3.512	0.934	0.98	0.986	NM_021075	NDUFV3	NADH dehydrogenase (ubiquinone) flavoprotein 3, 10kDa
224666_at	0.0755	1.013	1.038	1.053	1.188	AF161451	NSE1	non-SMC (structural maintenance of chromosomes) element 1 protein
209507_at	0.174	0.719	1.491	1.061	1.317	BC005264	RPA3	replication protein A3, 14kDa
213019_at	0.173	1.259	0.751	1.147	1.26	AI123233	RANBP6	RAN binding protein 6
201022_s_at	0.0957	1.222	0.475	1.594	1.803	NM_006870	DSTN	destrin (actin depolymerizing factor)
215299_x_at	1.092	8.305	0.737	1.186	0.829	U37025	SULT1A1; PST; STP; STP1; P-PST; ST1A3; TSPST1; MGC5163; HAST1/HAST2	Human phenol sulfotransferase (STP1) gene, last exon and partial cds.
208805_at	0.104	1.775	0.869	0.946	1.196	BC002979	PSMA6	proteasome (prosome, macropain) subunit, alpha type, 6
225469_at	0.139	1.155	1.217	1.034	1.178	AA015609	KRAS2	v-Ki-ras2 Kirsten rat sarcoma 2 viral oncogene homolog
200041_s_at	0.112	1.258	1.001	0.91	1.123	NM_004640	BAT1	HLA-B associated transcript 1
200746_s_at	0.223	1.636	0.963	1.032	1.109	NM_002074	GNB1	guanine nucleotide binding protein (G protein), beta polypeptide 1
218628_at	0.0933	0.954	1.11	0.932	1.147	NM_016053	CGI-116	CGI-116 protein
218316_at	0.148	1.086	0.976	0.884	1.145	NM_012460	TIMM9	translocase of inner mitochondrial membrane 9 homolog (yeast)
210968_s_at	0.245	3.47	0.641	1.348	1.294	AF333336	RTN4	reticulon 4
224741_x_at	0.098	0.606	1.299	1.374	1.494	BG329175	LOC348531	Homo sapiens mRNA; cDNA DKFZp564D0164 (from clone DKFZp564D0164)
233642_s_at	0.179	0.841	1.464	1.079	1.236	AK001513	KIAA1414	KIAA1414 protein
224700_at	0.0828	1.592	0.658	1.308	1.434	BF221532	SIMP	source of immunodominant MHC-associated peptides
208450_at	0.55	40.29	1	2.538	0.635	NM_006498	LGALS2	lectin, galactoside-binding, soluble, 2 (galectin 2)
201426_s_at	0.0758	2.888	0.568	1.249	1.126	AI922599	VIM	vimentin
227961_at	0.611	11.31	1.052	1.964	0.868	AA130998		zo15f02.s1 Stratagene colon (#937204) Homo sapiens cDNA clone IMAGE:586971 3' similar to contains Alu repetitive element;contains element TAR1 repetitive element ;, mRNA sequence.
233080_s_at	0.138	1.663	0.842	0.795	0.953	AF155096	FNBP3	formin binding protein 3
224702_at	0.342	5.459	0.913	1.028	1.04	BG501219	MGC23909	hypothetical protein MGC23909
204897_at	0.176	2.464	0.277	1.429	1.609	AA897516	PTGER4	prostaglandin E receptor 4 (subtype EP4)
205321_at	0.0853	1.372	1.116	0.738	0.937	NM_001415	EIF2S3	eukaryotic translation initiation factor 2, subunit 3 gamma, 52kDa
217758_s_at	0.21	1.977	0.752	1.006	1.292	NM_020123	SMBP	SM-11044 binding protein
211063_s_at	0.158	1.68	0.687	0.908	1.323	BC006403	NCK1	NCK adaptor protein 1
203960_s_at	0.14	1.059	1.002	0.862	1.374	NM_016126	LOC51668	HSPCO34 protein
223480_s_at	0.136	1.462	0.911	0.912	1.24	AI189156	MRPL47	mitochondrial ribosomal protein L47
1558093_s_at	0.0521	0.963	1.156	0.916	1.119	BI832461	MATR3	matrin 3
204690_at	0.118	1.356	0.858	0.957	1.181	NM_004853	STX8	syntaxin 8
211944_at	0.0975	1.026	0.94	0.828	1.191	BE729523	XTP2	HBxAg transactivated protein 2
202868_s_at	0.183	1.678	0.928	0.899	1.227	NM_006627	POP4	POP4 (processing of precursor , S. cerevisiae) homolog
225264_at	0.105	1.159	0.809	0.915	1.059	AK023550	RARSL	arginyl-tRNA synthetase-like
208113_x_at	0.0455	1.305	0.948	0.998	1.024	NM_030979	PABPC3	poly(A) binding protein, cytoplasmic 3
202201_at	0.832	14.4	1.038	1.4	0.807	NM_000713	BLVRB	biliverdin reductase B (flavin reductase (NADPH))
222609_s_at	0.131	1.314	0.933	0.955	1.173	AL582889	CSL4	exosomal core protein CSL4
201877_s_at	0.105	0.963	0.83	1.314	2.048	NM_002719	PPP2R5C	protein phosphatase 2, regulatory subunit B (B56), gamma isoform
213355_at	1.523	6.948	0.856	1.049	0.89	AI989567	SIAT10	sialyltransferase 10 (alpha-2,3-sialyltransferase VI)
218102_at	0.243	4.981	1.318	1.044	0.97	NM_015954	CGI-26	CGI-26 protein
225685_at	0.6	4.348	0.42	1.108	1.492	AI801777	CDC42EP3	Homo sapiens cDNA FLJ31353 fis, clone MESAN2000264.
226296_s_at	0.102	1.574	0.815	0.975	1.175	AK021626	MRPS15; DC37; RPMS15; MPR-S15; FLJ11564	Homo sapiens cDNA FLJ11564 fis, clone HEMBA1003220.
212604_at	0.0854	0.914	0.966	0.991	1.386	AI937794	MRPS31	mitochondrial ribosomal protein S31
204386_s_at	0.0587	1.397	0.735	1.061	1.176	BF303597	MRP63	mitochondrial ribosomal protein 63
217958_at	0.135	0.989	0.858	1.082	1.316	NM_016146	TRAPPC4	trafficking protein particle complex 4
205202_at	0.126	2.304	0.858	0.861	1.086	NM_005389	PCMT1	protein-L-isoaspartate (D-aspartate) O-methyltransferase
210317_s_at	0.296	2.834	1.191	0.9	0.94	U28936	YWHAE	tyrosine 3-monooxygenase/tryptophan 5-monooxygenase activation protein, epsilon polypeptide
200709_at	0.383	3.931	0.889	0.984	0.917	NM_000801	FKBP1A	FK506 binding protein 1A, 12kDa
224309_s_at	0.154	1.392	0.887	0.891	1.046	AF068289		Homo sapiens HDCMD34P mRNA, complete cds.
214988_s_at	0.157	1.07	0.902	0.924	1.217	X63071	SON	SON DNA binding protein
217753_s_at	0.0773	0.849	1.026	1.035	1.27	NM_001029	RPS26	ribosomal protein S26
203392_s_at	0.271	2.076	0.973	0.99	1.479	NM_001328	CTBP1	C-terminal binding protein 1
202899_s_at	0.0645	1.127	0.967	0.904	1.11	NM_003017	SFRS3	splicing factor, arginine/serine-rich 3
211950_at	0.17	2.435	0.891	0.954	1.042	AB007931	RBAF600	retinoblastoma-associated factor 600
219403_s_at	1.033	13.25	0.746	1.302	0.795	NM_006665	HPSE	heparanase
216570_x_at	0.0848	1.004	1.112	0.91	1.156	AL096829		gb:AL096829 /DB_XREF=gi:6634461 /FEA=DNA /CNT=1 /TID=Hs.302120.0 /TIER=ConsEnd /STK=0 /UG=Hs.302120 /UG_TITLE=Human DNA sequence from clone RP4-595K12 on chromosome 1p31.2-31.3 Contains a pseudogene similar to 60S RPL29 (ribosomal protein L29 (cell surface heparin binding protein HIP)), a chromosome 1 specific mRNA (KIAA0499), a novel mRNA (KIAA0433), ESTs, STSs, GSSs and a CpG Island /DEF=Human …
208438_s_at	0.849	5.821	1.039	0.586	0.612	NM_005248	FGR	Gardner-Rasheed feline sarcoma viral (v-fgr) oncogene homolog
209058_at	0.0695	1.165	0.845	0.896	1.06	AB002282	EDF1	endothelial differentiation-related factor 1
228056_s_at	0.515	6.13	6.793	1.02	0.611	AI763426	NAP1L	napsin B pseudogene
224724_at	1.284	11.48	0.712	1.06	0.674	AL133001	SULF2	sulfatase 2
201359_at	0.0885	1.227	0.914	0.842	1.129	NM_016451	COPB	coatomer protein complex, subunit beta
222808_at	0.217	1.922	1.104	0.956	1.018	BC005336	MDS031	uncharacterized hematopoietic stem/progenitor cells protein MDS031
202144_s_at	0.116	1.214	0.754	1.23	1.198	NM_000026	ADSL	adenylosuccinate lyase
211285_s_at	0.117	1.052	0.95	0.87	1.131	U84404	UBE3A	ubiquitin protein ligase E3A (human papilloma virus E6-associated protein, Angelman syndrome)
204194_at	1.2	5.798	0.967	0.824	0.648	NM_001186	BACH1	BTB and CNC homology 1, basic leucine zipper transcription factor 1
211978_x_at	0.143	1.012	1.037	0.875	1.006	AI708767	PPIA	peptidylprolyl isomerase A (cyclophilin A)
222442_s_at	0.336	3.676	0.982	0.945	0.944	AW055237	FLJ10702	hypothetical protein FLJ10702
211730_s_at	0.0521	2.173	0.764	0.92	1.24	BC005903	POLR2L	polymerase (RNA) II (DNA directed) polypeptide L, 7.6kDa
223009_at	0.262	4.079	1.204	0.85	0.89	BC001706	FLJ20625	hypothetical protein FLJ20625
226524_at	0.275	2.067	1.242	0.826	0.942	AI458735	MGC26717	hypothetical protein MGC26717
201530_x_at	0.264	3.046	0.913	1.018	1.152	NM_001416	EIF4A1	eukaryotic translation initiation factor 4A, isoform 1
223639_s_at	0.0984	0.929	0.93	1.134	1.508	AF230337	ZNRD1	zinc ribbon domain containing, 1
208887_at	0.14	1.347	0.769	0.983	1.052	BC000733	EIF3S4	eukaryotic translation initiation factor 3, subunit 4 delta, 44kDa
217724_at	0.129	1.384	0.905	0.865	1.041	AF131807	PAI-RBP1	PAI-1 mRNA-binding protein
201623_s_at	0.125	0.932	1.23	1.028	1.178	BC000629	DARS	aspartyl-tRNA synthetase
201330_at	0.16	1.522	0.696	1.016	1.182	NM_002887	RARS	arginyl-tRNA synthetase
201652_at	0.0638	1.444	0.852	0.823	1.07	NM_006837	COPS5	COP9 constitutive photomorphogenic homolog subunit 5 (Arabidopsis)
218109_s_at	0.154	4.474	1.078	0.959	0.845	NM_022736	FLJ14153	hypothetical protein FLJ14153
206095_s_at	0.155	1.533	0.913	0.799	1.016	NM_006625	FUSIP1	FUS interacting protein (serine-arginine rich) 1
223244_s_at	0.0271	1.258	0.897	1.128	1.112	AF217092	DAP13	13kDa differentiation-associated protein
201264_at	0.417	3.175	0.905	1.006	0.995	NM_007263	COPE	coatomer protein complex, subunit epsilon
224677_x_at	0.0762	1.587	0.965	0.877	0.946	AV729234	SELH	selenoprotein H
200030_s_at	0.0553	1.805	0.86	0.94	1.062	NM_002635	SLC25A3	solute carrier family 25 (mitochondrial carrier; phosphate carrier), member 3
203594_at	0.172	2.207	0.771	0.925	1.158	NM_003729	RTCD1	RNA terminal phosphate cyclase domain 1
219007_at	0.169	1.355	1.006	1.005	1.063	NM_024647	NUP43	nucleoporin 43kDa
208689_s_at	0.0755	1.403	0.86	0.862	1.014	BC003560	RPN2	ribophorin II
201931_at	0.115	2.108	0.927	0.709	0.99	NM_000126	ETFA	electron-transfer-flavoprotein, alpha polypeptide (glutaric aciduria II)
221531_at	0.106	2.008	0.807	0.915	1.199	AF309553	REC14	recombination protein REC14
204616_at	0.204	2.525	0.877	0.993	1.045	NM_006002	UCHL3	ubiquitin carboxyl-terminal esterase L3 (ubiquitin thiolesterase)
228333_at	0.864	8.957	1.052	0.829	1.048	AI912571		Homo sapiens full length insert cDNA clone YT94E02
225795_at	0.12	1.312	0.965	0.91	1.01	AV751709	LOC91689	hypothetical gene supported by AL449243
227947_at	0.219	2.112	0.308	1.44	2.141	AV724107	C6orf56	chromosome 6 open reading frame 56
200027_at	0.0555	2.127	0.825	0.898	1.059	NM_004539	NARS	asparaginyl-tRNA synthetase
226642_s_at	0.0808	1.341	0.788	1.073	1.314	BF735901	LOC134492	similar to RIKEN cDNA 2700047N05
218439_s_at	0.211	2.221	0.932	0.912	0.995	NM_016144	PTD002	PTD002 protein
208726_s_at	0.113	1.461	0.881	0.974	1.127	BC000461	EIF2S2	eukaryotic translation initiation factor 2, subunit 2 beta, 38kDa
200628_s_at	0.786	7.574	1.344	1.24	0.828	M61715	WARS	tryptophanyl-tRNA synthetase
218645_at	0.168	1.808	0.805	0.947	1.119	NM_021994	ZNF277	zinc finger protein (C2H2 type) 277
202393_s_at	0.207	7.368	0.859	0.839	1.132	NM_005655	TIEG	TGFB inducible early growth response
201600_at	0.0767	1.128	1.068	0.909	1.04	NM_007273	REA	repressor of estrogen receptor activity
228283_at	0.215	1.525	0.748	0.849	13.16	BE963026	MGC61571	hypothetical protein MGC61571
202038_at	0.181	1.793	0.733	1.014	1.215	NM_004788	UBE4A	ubiquitination factor E4A (UFD2 homolog, yeast)
207571_x_at	0.944	7.794	0.684	1.131	0.834	NM_004848	C1orf38	chromosome 1 open reading frame 38
1554899_s_at	0.654	16.48	0.803	2.055	0.409	BC020763	FCER1G	Fc fragment of IgE, high affinity I, receptor for; gamma polypeptide
221488_s_at	0.06	0.876	1.021	1.274	1.513	AF230924	C6orf82	chromosome 6 open reading frame 82
201752_s_at	0.128	0.685	1.249	1.252	1.24	AI763123	ADD3	adducin 3 (gamma)
205081_at	0.0246	1.303	1.11	1.257	0.975	NM_001311	CRIP1	cysteine-rich protein 1 (intestinal)
205504_at	0.889	5.54	5.919	0.841	0.707	NM_000061	BTK	Bruton agammaglobulinemia tyrosine kinase
203345_s_at	0.192	1.409	1.074	0.826	1.041	AI566096	M96	likely ortholog of mouse metal response element binding transcription factor 2
202120_x_at	0.367	2.882	0.798	0.97	0.926	NM_004069	AP2S1	adaptor-related protein complex 2, sigma 1 subunit
224918_x_at	0.839	36.09	0.917	2.412	0.763	AI220117	MGST1	microsomal glutathione S-transferase 1
203341_at	0.168	1.105	1.001	0.992	1.211	NM_005760	CBF2	CCAAT-box-binding transcription factor
205078_at	0.189	1.951	0.923	0.886	1.085	NM_002643	PIGF	phosphatidylinositol glycan, class F
200091_s_at	0.017	0.695	1.07	1.038	1.149	AA888388	RPS25	ribosomal protein S25
200818_at	0.0236	1.189	0.97	0.939	1.062	NM_001697	ATP5O	ATP synthase, H+ transporting, mitochondrial F1 complex, O subunit (oligomycin sensitivity conferring protein)
201021_s_at	0.0835	1.342	0.496	1.483	1.916	BF697964	DSTN	destrin (actin depolymerizing factor)
223344_s_at	0.361	9.807	1.225	1.382	0.361	AB026043	MS4A7	membrane-spanning 4-domains, subfamily A, member 7
204274_at	0.158	1.048	1.382	1.038	1.243	AA812215	EBAG9	estrogen receptor binding site associated, antigen, 9
210312_s_at	0.22	1.93	0.93	0.979	1.167	BC002640	LOC90410	intraflagellar transport protein IFT20
200872_at	0.0485	2.697	0.446	1.114	1.127	NM_002966	S100A10	S100 calcium binding protein A10 (annexin II ligand, calpactin I, light polypeptide (p11))
240572_s_at	0.0978	0.737	1.814	0.994	1.512	BF436632	LOC374443	CLR pseudogene
208998_at	0.0231	1.174	1.26	0.754	0.95	U94592	UCPH	Human uncoupling protein homolog (UCPH) mRNA, complete cds.
210125_s_at	0.125	1.206	1.131	0.836	1.19	AF044773	BANF1	barrier to autointegration factor 1
201119_s_at	0.19	1.967	0.827	0.971	1.088	NM_004074	COX8	cytochrome c oxidase subunit VIII
216041_x_at	1.035	8.833	1.097	1.054	0.602	AK023348	GRN	granulin
221761_at	0.182	1.873	0.759	0.876	1.171	AA628948	ADSS	adenylosuccinate synthase
208922_s_at	0.166	1.444	0.99	0.934	1.124	BC004904	NXF1	nuclear RNA export factor 1
209484_s_at	0.193	1.747	1.092	0.932	1.044	AF201941	DC8	DKFZP566O1646 protein
224651_at	0.384	5.114	0.794	0.969	1.156	AI921096	C10orf9	chromosome 10 open reading frame 9
201989_s_at	0.212	1.577	0.612	1.317	1.196	AL529409	CREBL2	cAMP responsive element binding protein-like 2
200099_s_at	0.0223	0.899	1.045	1.018	1.087	AL356115		gb:AL356115 /DB_XREF=gi:9795038 /FEA=DNA_1 /CNT=1 /TID=Hs.307132.0 /TIER=ConsEnd /STK=0 /UG=Hs.307132 /UG_TITLE=Human DNA sequence from clone RP11-486O22 on chromosome 10 Contains the 3part of a gene for KIAA1128 protein, a novel pseudogene, a gene for protein similar to RPS3A (ribosomal protein S3A), ESTs, STSs, GSSs and CpG islands /DEF=Human DNA sequence from clone RP11-486O22 on chromosome 10…
203804_s_at	0.0965	0.943	1.187	1.368	1.462	NM_006107	LUC7A	cisplatin resistance-associated overexpressed protein
204203_at	0.472	6.535	1.103	1.188	1.034	NM_001806	CEBPG	CCAAT/enhancer binding protein (C/EBP), gamma
224717_s_at	0.209	1.936	1.028	0.84	1.011	W93048	MGC2747	hypothetical protein MGC2747
208638_at	0.15	1.783	1.019	0.848	1.043	BE910010	ATP6V1C2	ATPase, H+ transporting, lysosomal 42kDa, V1 subunit C isoform 2
225228_at	0.156	2.134	2.47	0.557	0.744	AI474054	MGC54289	hypothetical protein MGC54289
200012_x_at	0.112	0.87	1.072	0.982	1.095	NM_000982	RPL21	ribosomal protein L21
225941_at	0.473	3.563	0.325	1.352	1.366	AI935522		wo97e02.x1 NCI_CGAP_Kid11 Homo sapiens cDNA clone IMAGE:2463290 3', mRNA sequence.
227095_at	0.581	5.7	0.843	1.285	1.437	AU151151	LEPR	leptin receptor
201524_x_at	0.0994	0.98	1.255	0.937	1.08	NM_003348	UBE2N	ubiquitin-conjugating enzyme E2N (UBC13 homolog, yeast)
200005_at	0.0625	1.13	1.3	1.009	1.103	NM_003753	EIF3S7	eukaryotic translation initiation factor 3, subunit 7 zeta, 66/67kDa
203485_at	0.956	22.62	0.911	1.562	0.867	NM_021136	RTN1	reticulon 1
200088_x_at	0.0403	0.839	1.157	1.008	1.143	AK026491		Homo sapiens cDNA: FLJ22838 fis, clone KAIA4494, highly similar to HUML12A Human ribosomal protein L12 mRNA.
224879_at	0.169	0.864	0.993	0.969	1.103	BF315994	MGC4730	similar to RIKEN cDNA 3110001D03 gene (M. musculus)
212145_at	0.194	1.096	1.12	1	1.199	D87453	MRPS27	mitochondrial ribosomal protein S27
200969_at	0.189	2.682	0.799	1.097	1.078	BG107676	SERP1	stress-associated endoplasmic reticulum protein 1
217907_at	0.134	1.143	1.101	0.897	1.063	NM_014161	MRPL18	mitochondrial ribosomal protein L18
226272_at	0.122	0.513	1.113	5.125	3.746	N25986		yx88c06.s1 Soares melanocyte 2NbHM Homo sapiens cDNA clone IMAGE:268810 3', mRNA sequence.
225159_s_at	0.183	0.723	1.255	1.109	1.574	AW614072	EG1	Homo sapiens mRNA; cDNA DKFZp434N185 (from clone DKFZp434N185)
225534_at	0.15	1.326	1.047	1.003	1.189	AV711345	LOC114926	hypothetical protein BC013035
203306_s_at	0.107	3.357	0.757	1.013	1.05	NM_006416	C6orf165	chromosome 6 open reading frame 165
212334_at	0.466	12.24	0.83	1.521	1.238	BE880245	GNS	glucosamine (N-acetyl)-6-sulfatase (Sanfilippo disease IIID)
207966_s_at	0.214	1.143	0.663	1.145	1.244	NM_012201	GLG1	golgi apparatus protein 1
200715_x_at	0.147	0.702	1.328	1.269	1.459	BC000514	RPL13A	ribosomal protein L13a
224436_s_at	0.192	5.252	1.053	1.071	0.939	BC005935	NIPSNAP3A	nipsnap homolog 3A (C. elegans)
235542_at	0.842	6.251	0.945	1.095	1.113	BF675754	MGC22014	hypothetical protein MGC22014
201699_at	0.0628	1.241	1.171	0.773	0.95	NM_002806	PSMC6	proteasome (prosome, macropain) 26S subunit, ATPase, 6
218084_x_at	0.0883	1.18	0.829	1.029	1.074	NM_014164	FXYD5	FXYD domain containing ion transport regulator 5
209422_at	0.181	1.494	0.944	0.931	1.209	AL109965		gb:AL109965 /DB_XREF=gi:9663113 /FEA=FLmRNA /CNT=86 /TID=Hs.112594.0 /TIER=ConsEnd /STK=5 /UG=Hs.112594 /LL=80330 /UG_GENE=DKFZP434F0272 /UG_TITLE=hypothetical protein DKFZp434F0272 /DEF=Human DNA sequence from clone RP5-1121G12 on chromosome 20 Contains the 3 end of a gene encoding two isoforms (the hepatocellular carcinoma-associated antigen 58 (HCA58) and a putative novel protein containing a …
201118_at	0.8	9.951	1.057	1.079	0.718	NM_002631	PGD	phosphogluconate dehydrogenase
223120_at	0.599	5.817	1.042	1.065	0.976	BC003060	FUCA2	fucosidase, alpha-L- 2, plasma
226386_at	0.157	1.326	0.85	1.017	1.203	BG397444	C7orf30	chromosome 7 open reading frame 30
225174_at	0.181	2.182	2.585	0.628	0.929	AW512173	ERdj5	ER-resident protein ERdj5
217736_s_at	0.133	1.315	0.954	0.808	1.092	NM_014413	HRI	heme-regulated initiation factor 2-alpha kinase
214280_x_at	0.0664	0.902	1.172	0.99	1.197	X79536	HNRPA1	heterogeneous nuclear ribonucleoprotein A1
218090_s_at	0.214	2.281	2.119	0.708	0.843	NM_018117	WDR11	WD repeat domain 11
212040_at	0.302	2.7	1.065	0.819	1.1	BG249599	TGOLN2	trans-golgi network protein 2
204232_at	0.824	12.94	0.79	1.816	0.466	NM_004106	FCER1G	Fc fragment of IgE, high affinity I, receptor for; gamma polypeptide
200694_s_at	0.117	0.854	1.186	1.251	1.533	NM_020414	DDX24	DEAD (Asp-Glu-Ala-Asp) box polypeptide 24
227291_s_at	0.191	0.74	1.007	2.058	2.627	AI380704	na	Homo sapiens, clone IMAGE:5314816, mRNA
201160_s_at	0.228	3.365	1.82	0.345	1.018	AL556190	CSDA	cold shock domain protein A
223701_s_at	0.117	1.049	0.857	1.016	1.434	AF059318	USP47	ubiquitin specific protease 47
212544_at	0.0591	0.924	0.838	0.902	1.19	AI131008	TRIP3	thyroid hormone receptor interactor 3
217746_s_at	0.133	1.889	0.991	0.82	0.94	NM_013374	PDCD6IP	programmed cell death 6 interacting protein
211678_s_at	0.139	1.647	0.958	1.006	1.176	AF090934	MEG3; GTL2; PRO0518; PRO2160	Homo sapiens clone HQ0518 PRO0518 mRNA, complete cds.
228690_s_at	0.0477	1.654	0.867	0.959	1.081	AI743115	NDUFA11	NADH dehydrogenase (ubiquinone) 1 alpha subcomplex, 11, 14.7kDa
218005_at	0.109	0.907	1.219	0.917	1.475	AA744771	ZNF22	zinc finger protein 22 (KOX 15)
219551_at	0.214	2.684	8.335	0.567	0.802	NM_018456	EAF2	ELL associated factor 2
209723_at	0.104	1.527	0.712	0.958	1.387	BC002538	SERPINB9	serine (or cysteine) proteinase inhibitor, clade B (ovalbumin), member 9
203832_at	0.0387	0.889	0.898	0.947	1.2	NM_003095	SNRPF	small nuclear ribonucleoprotein polypeptide F
217816_s_at	0.136	0.931	1.083	0.984	1.194	NM_020357	PCNP	PEST-containing nuclear protein
203378_at	0.195	1.107	1.337	0.896	1.143	AB020631	PCF11	pre-mRNA cleavage complex II protein Pcf11
218027_at	0.198	2.258	1.17	0.814	1.001	NM_014175	MRPL15	mitochondrial ribosomal protein L15
200742_s_at	0.253	4.107	1.154	0.822	0.949	BG231932	CLN2	ceroid-lipofuscinosis, neuronal 2, late infantile (Jansky-Bielschowsky disease)
201761_at	0.228	4.516	0.866	1.342	1.098	NM_006636	MTHFD2	methylene tetrahydrofolate dehydrogenase (NAD+ dependent), methenyltetrahydrofolate cyclohydrolase
202882_x_at	0.219	1.043	1.122	1.137	1.204	NM_016167	RARG-1	retinoic acid repressible protein
226016_at	0.0834	0.689	1.225	1.325	1.55	AL118798	CD47	CD47 antigen (Rh-related antigen, integrin-associated signal transducer)
203508_at	0.804	6.09	0.877	1.236	0.887	NM_001066	TNFRSF1B	tumor necrosis factor receptor superfamily, member 1B
211938_at	0.141	0.847	1.063	1.15	1.343	BF247371	EIF4B	eukaryotic translation initiation factor 4B
202541_at	0.154	1.431	0.874	1	1.164	BF589679	SCYE1	small inducible cytokine subfamily E, member 1 (endothelial monocyte-activating)
202244_at	0.0635	1.471	0.911	0.966	1.074	NM_002796	PSMB4	proteasome (prosome, macropain) subunit, beta type, 4
222387_s_at	0.056	1.936	1.182	0.81	0.917	BG476669	VPS35	vacuolar protein sorting 35 (yeast)
200786_at	0.114	1.837	0.962	0.959	1.113	NM_002799	PSMB7	proteasome (prosome, macropain) subunit, beta type, 7
230875_s_at	0.712	8.137	1.103	1.17	0.842	AW068936	ATP11A	ATPase, Class VI, type 11A
203234_at	0.213	2.652	0.198	1.327	1.34	NM_003364	UPP1	uridine phosphorylase 1
204236_at	0.233	1.735	1.08	0.722	1.008	NM_002017	FLI1	Friend leukemia virus integration 1
201231_s_at	0.19	1.929	0.929	0.991	1.14	NM_001428	ENO1	enolase 1, (alpha)
203261_at	0.284	2.224	0.85	0.928	1.209	NM_006571	DCTN6	dynactin 6
211275_s_at	0.156	3.811	0.784	1.028	1.843	AF087942	GYG	glycogenin
202798_at	0.195	1.558	0.917	0.879	1.127	NM_006323	SEC24B	SEC24 related gene family, member B (S. cerevisiae)
218049_s_at	0.116	1.722	0.86	0.953	1.123	NM_014078	MRPL13	mitochondrial ribosomal protein L13
200090_at	0.108	1.08	1.011	1.027	1.227	BG168896	FNTA	farnesyltransferase, CAAX box, alpha
201366_at	0.141	1.715	0.833	0.922	1.064	NM_004034	ANXA7	annexin A7
1555643_s_at	1.254	16.78	0.87	1.143	0.753	AF499918	LIR9	leukocyte Ig-like receptor 9
209045_at	0.237	1.869	0.866	1.003	1.134	AF195530	XPNPEP1	X-prolyl aminopeptidase (aminopeptidase P) 1, soluble
226354_at	0.579	5.833	1.025	1.081	0.814	BE892574	LACTB	lactamase, beta
227052_at	0.297	2.404	4.475	0.646	0.959	AI810669	LOC201895	Homo sapiens cDNA FLJ26764 fis, clone PRS02668
212058_at	0.115	1.204	0.978	0.9	1.3	AI184562	SR140	U2-associated SR140 protein
223294_at	0.1	1.34	1.073	1.02	1.467	BC001220	MGC874	hypothetical protein MGC874
212612_at	0.752	7.099	1.051	1.036	0.861	D31888	RCOR	REST corepressor
223335_at	0.209	2.859	1.215	0.807	1.056	AF151063	LOC51249	hypothetical protein LOC51249
213251_at	0.123	1.219	0.957	1.023	1.211	AV712064		AV712064 DCA Homo sapiens cDNA clone DCAAUD05 5', mRNA sequence.
1558136_s_at	0.238	2.077	0.863	0.823	1.211	BQ709323	TAF11	TAF11 RNA polymerase II, TATA box binding protein (TBP)-associated factor, 28kDa
201599_at	0.116	2.258	0.792	0.924	1.236	NM_000274	OAT	ornithine aminotransferase (gyrate atrophy)
201094_at	0.0192	0.846	1.027	1.051	1.071	NM_001032	RPS29	ribosomal protein S29
225340_s_at	0.204	1.942	0.803	0.941	1.259	BG107845	M11S1	membrane component, chromosome 11, surface marker 1
223154_at	0.173	0.821	1.176	0.977	1.408	AF212225	MRPL1	mitochondrial ribosomal protein L1
38241_at	0.142	0.958	0.771	1.038	2.263	4853366		Cluster Incl. U90548:Human butyrophilin (BTF3) mRNA, complete cds /cds=(171,1925) /gb=U90548 /gi=2062697 /ug=Hs.167741 /len=2926
200840_at	0.0278	1.243	0.906	1.014	1.234	NM_005548	KARS	lysyl-tRNA synthetase
206120_at	1.043	6.278	0.747	1.12	0.648	NM_001772	CD33	CD33 antigen (gp67)
205000_at	0.0971	1.032	0.871	1.026	1.383	NM_004660	DDX3Y	DEAD (Asp-Glu-Ala-Asp) box polypeptide 3, Y-linked
212120_at	0.866	5.396	2.052	0.698	0.772	BE897886	PIGF	phosphatidylinositol glycan, class F
208336_s_at	0.119	0.967	0.789	1.268	1.52	NM_004868	GPSN2	glycoprotein, synaptic 2
205552_s_at	0.534	6.257	2.068	0.899	0.525	NM_002534	OAS1	2',5'-oligoadenylate synthetase 1, 40/46kDa
224437_s_at	0.109	1.812	0.935	0.85	1.128	BC005937	C6orf55	chromosome 6 open reading frame 55
203189_s_at	0.207	2.442	0.888	0.905	1.342	NM_002496	NDUFS8	NADH dehydrogenase (ubiquinone) Fe-S protein 8, 23kDa (NADH-coenzyme Q reductase)
212391_x_at	0.0418	0.929	1.044	1.024	1.079	AI925635	RPS3A	Homo sapiens transcribed sequence with strong similarity to protein sp:P49241 (H.sapiens) RS3A_HUMAN 40S ribosomal protein S3A
205786_s_at	1.091	9.031	0.916	0.789	0.937	NM_000632	ITGAM	integrin, alpha M (complement component receptor 3, alpha; also known as CD11b (p170), macrophage antigen alpha polypeptide)
218201_at	0.052	1.397	0.836	0.875	1.102	NM_004546	NDUFB2	NADH dehydrogenase (ubiquinone) 1 beta subcomplex, 2, 8kDa
224711_at	0.144	1.107	0.879	0.932	1.195	AI670903	YY1	YY1 transcription factor
224755_at	0.139	1.14	0.784	1.224	1.579	BE621524	SMBP	Homo sapiens T84 colon carcinoma cell IL-1beta regulated HSCC1 mRNA, partial sequence
212411_at	0.189	1.605	1.147	0.805	1.056	BE747342	IMP4	U3 snoRNP protein 4 homolog
222427_s_at	0.169	1.13	1.041	0.893	1.204	AK021413	LARS	leucyl-tRNA synthetase
210873_x_at	3.857	21.37	0.713	1.284	0.452	U03891	APOBEC3A	apolipoprotein B mRNA editing enzyme, catalytic polypeptide-like 3A
214995_s_at	0.172	1.144	1.027	0.548	2.059	BF508948	KIAA0907	KIAA0907 protein
209654_at	0.157	1.138	0.916	0.961	1.262	BC004902	KIAA0947	KIAA0947 protein
201713_s_at	0.139	1.336	0.917	1.044	1.455	D42063	RANBP2	RAN binding protein 2
219819_s_at	0.156	1.717	0.782	0.882	1.169	NM_014018	MRPS28	mitochondrial ribosomal protein S28
1553987_at	0.181	1.179	0.788	1.189	1.2	BC007973	CDV-1	carnitine deficiency-associated gene expressed in ventricle 1
206743_s_at	1.136	9.387	0.982	1.032	0.819	NM_001671	ASGR1	asialoglycoprotein receptor 1
200809_x_at	0.053	0.835	1.124	1.032	1.128	NM_000976	RPL12	ribosomal protein L12
202449_s_at	1.257	5.759	0.737	0.937	0.743	NM_002957	RXRA	retinoid X receptor, alpha
214329_x_at	0.906	10.81	0.785	1.938	0.99	AW474434	TNFSF10	tumor necrosis factor (ligand) superfamily, member 10
223021_x_at	0.117	1.679	0.969	0.79	1.074	BF241590	C6orf55	chromosome 6 open reading frame 55
223139_s_at	0.148	1.047	0.961	1.009	1.367	BE501133	DHX36	DEAH (Asp-Glu-Ala-His) box polypeptide 36
201456_s_at	0.0962	0.668	1.335	1.295	1.963	AU160695	BUB3	BUB3 budding uninhibited by benzimidazoles 3 homolog (yeast)
226810_at	1.086	7.869	0.889	0.671	0.623	BE500942		Homo sapiens mRNA; cDNA DKFZp761M0111 (from clone DKFZp761M0111)
202088_at	0.163	1.324	1.004	0.778	1.133	AI635449		ts65a01.x1 NCI_CGAP_Kid8 Homo sapiens cDNA clone IMAGE:2233416 3', mRNA sequence.
201857_at	0.121	1.337	1.01	0.854	0.971	NM_016107	ZFR	zinc finger RNA binding protein
215096_s_at	0.0416	1.504	0.941	0.964	1.026	AU145746	ESD	esterase D/formylglutathione hydrolase
212633_at	0.138	1.236	0.945	0.84	1.264	AL132776		Human DNA sequence from clone RP3-393D12 on chromosome 6q16.1-16.3, complete sequence.
202243_s_at	0.0638	1.225	0.932	0.864	0.993	NM_002796	PSMB4	proteasome (prosome, macropain) subunit, beta type, 4
56256_at	0.265	5.269	4.322	1.06	0.805	4867357_RC		Cluster Incl. AA150165:zl06h03.r1 Homo sapiens cDNA, 5 end /clone=IMAGE-491573 /clone_end=5' /gb=AA150165 /gi=1721695 /ug=Hs.20102 /len=576
211765_x_at	0.138	1.032	1.058	0.899	1.049	BC005982	PPIA	peptidylprolyl isomerase A (cyclophilin A)
1555864_s_at	0.133	1.381	0.977	0.8	1.046	AW057819	PDHA1	pyruvate dehydrogenase (lipoamide) alpha 1
222552_at	0.168	1.376	0.832	1.119	1.244	AL136571	CGI-141	CGI-141 protein
208708_x_at	0.169	1.361	1.032	0.829	1.112	AL080102	EIF5	eukaryotic translation initiation factor 5
213111_at	0.128	1.152	2.023	0.591	0.899	AB023198	PIP5K3; p235; PIKfyve; KIAA0981; MGC40423	Homo sapiens mRNA for KIAA0981 protein, partial cds.
229383_at	0.602	4.951	3.46	0.821	0.609	AI707896	FLJ20668	hypothetical protein FLJ20668
200052_s_at	0.133	1.329	1.108	0.887	1.187	NM_004515	ILF2	interleukin enhancer binding factor 2, 45kDa
220044_x_at	0.0831	0.9	1.097	1.087	1.28	NM_016424	LUC7A	cisplatin resistance-associated overexpressed protein
201553_s_at	0.156	2.037	0.785	1.009	1.151	NM_005561	LAMP1	lysosomal-associated membrane protein 1
205353_s_at	0.125	0.689	1.366	1.43	1.741	NM_002567	PBP	prostatic binding protein
208617_s_at	0.134	1.4	0.843	0.981	1.297	AF208850	PTP4A2	protein tyrosine phosphatase type IVA, member 2
201012_at	0.023	2.788	0.0966	1.18	1.309	NM_000700	ANXA1	annexin A1
205292_s_at	0.0312	1.192	1.049	0.793	1.031	NM_002137	HNRPA2B1	heterogeneous nuclear ribonucleoprotein A2/B1
217827_s_at	0.416	3.668	0.97	1.022	0.882	NM_016630	ACP33	acid cluster protein 33
224643_at	0.12	1.334	0.776	0.85	1.217	AL524045	LOC133619	hypothetical protein MGC12103
226508_at	0.165	0.648	1.281	1.159	1.465	AI042019	PHC3	polyhomeotic like 3 (Drosophila)
201666_at	0.38	4.943	0.407	1.68	1.028	NM_003254	TIMP1	tissue inhibitor of metalloproteinase 1 (erythroid potentiating activity, collagenase inhibitor)
200807_s_at	0.159	0.975	1.045	1.083	1.211	NM_002156	HSPD1	heat shock 60kDa protein 1 (chaperonin)
201577_at	0.16	1.206	1.082	0.907	1.254	NM_000269	NME1	non-metastatic cells 1, protein (NM23A) expressed in
216199_s_at	0.114	0.96	0.838	1.146	1.168	AL109942		gb:AL109942 /DB_XREF=gi:8894643 /FEA=DNA /CNT=2 /TID=Hs.32353.2 /TIER=ConsEnd /STK=0 /UG=Hs.32353 /LL=4216 /UG_GENE=MAP3K4 /UG_TITLE=mitogen-activated protein kinase kinase kinase 4 /DEF=Human DNA sequence from clone RP3-473J16 on chromosome 6q25.3-26 Contains 3 end of the MAP3K4 (mitogen-activated protein kinase kinase kinase 4) gene, a novel mRNA, ESTs, STSs and GSSs
211988_at	0.136	1.051	1.293	0.955	1.279	BG289800	SMARCE1	SWI/SNF related, matrix associated, actin dependent regulator of chromatin, subfamily e, member 1
212112_s_at	0.457	4.176	1.157	1.026	0.957	AI816243	STX12	syntaxin 12
1559883_s_at	0.106	3.678	0.238	1.135	1.403	AF147427	SAMHD1	SAM domain and HD domain 1
223011_s_at	0.0417	1.095	1.013	0.842	1.133	AF323665	OCIA	ovarian carcinoma immunoreactive antigen
218447_at	0.197	1.218	0.883	1.229	1.244	NM_020188	DC13	DC13 protein
200740_s_at	0.201	1.952	0.89	1.035	1.055	NM_006936	SMT3H1	SMT3 suppressor of mif two 3 homolog 1 (yeast)
227013_at	0.839	7.621	0.607	0.855	1.142	AI535735	LATS2	LATS, large tumor suppressor, homolog 2 (Drosophila)
209683_at	0.78	7.615	1.493	0.616	0.641	AA243659	DKFZP566A1524	hypothetical protein DKFZp566A1524
202277_at	0.156	2.51	0.876	1.023	1.036	AL568804	SPTLC1	AL568804 Homo sapiens PLACENTA Homo sapiens cDNA clone CS0DE005YN15 3-PRIME, mRNA sequence.
203800_s_at	0.162	1.267	1.017	0.932	1.167	BG254653	MRPS14	mitochondrial ribosomal protein S14
210766_s_at	0.189	1.613	0.852	1.024	1.275	AF053640	CSE1L	CSE1 chromosome segregation 1-like (yeast)
222409_at	0.675	9.886	1.527	0.937	0.598	AL162070	CORO1C	coronin, actin binding protein, 1C
225087_at	0.0847	1.236	1.141	0.905	1.085	AA524072		ng33d04.s1 NCI_CGAP_Co3 Homo sapiens cDNA clone IMAGE:936583 3', mRNA sequence.
223816_at	1.07	7.436	0.875	1.015	0.777	AF242557	TSCOT	thymic stromal co-transporter
200749_at	0.116	1.411	0.95	0.886	1.149	BF112006	RAN	RAN, member RAS oncogene family
203983_at	0.144	1.722	0.865	0.954	1.122	NM_005999	TSNAX	translin-associated factor X
212904_at	0.183	2.003	0.991	1.04	1.311	AB033011	KIAA1185	KIAA1185 protein
219387_at	0.795	11.76	1.103	1.268	0.977	NM_017571	LOC55580	hypothetical protein LOC55580
200028_s_at	0.0785	1.405	1.246	0.732	1.003	NM_020151	STARD7	START domain containing 7
211375_s_at	0.177	1.404	0.857	0.98	1.082	AF141870	ILF3	interleukin enhancer binding factor 3, 90kDa
218231_at	0.633	6.796	1.226	0.989	0.702	NM_017567	NAGK	N-acetylglucosamine kinase
201260_s_at	0.102	1.205	2.969	0.711	1.033	NM_006754	SYPL	synaptophysin-like protein
200678_x_at	0.971	9.053	1.089	1.176	0.615	NM_002087	GRN	granulin
212460_at	0.423	11.03	1.28	0.949	0.935	BE738425	C14orf147	chromosome 14 open reading frame 147
201077_s_at	0.0376	0.983	1.074	0.873	1.083	AF155235	NHP2L1	NHP2 non-histone chromosome protein 2-like 1 (S. cerevisiae)
225045_at	0.892	12.06	0.936	1.139	0.892	AB033038	FLJ10392	hypothetical protein FLJ10392
201946_s_at	0.0402	0.934	1.193	0.846	1.208	AL545982	CCT2	chaperonin containing TCP1, subunit 2 (beta)
223155_at	0.121	1.238	1.021	0.714	1.095	AL136681	DKFZP564D1378	hypothetical protein DKFZp564D1378
209154_at	0.396	6.359	1.513	1.011	1.054	AF234997	TIP-1	Tax interaction protein 1
218129_s_at	0.155	1.25	1.166	0.886	1.25	NM_006166	NFYB	nuclear transcription factor Y, beta
204417_at	0.608	5.539	0.795	1.425	2.416	NM_000153	GALC	galactosylceramidase (Krabbe disease)
211662_s_at	0.146	1.425	0.912	0.965	1.018	L08666		gb:L08666.1 /DB_XREF=gi:190199 /GEN=por /FEA=FLmRNA /CNT=1 /TID=HsAffx.900435.603 /TIER=FL /STK=0 /DEF=Homo sapiens porin (por) mRNA, complete cds and truncated cds. /PROD=porin /FL=gb:L08666.1
209630_s_at	0.126	1.61	0.777	0.913	1.349	AL043967	FBXW2	F-box and WD-40 domain protein 2
214501_s_at	0.621	4.518	0.942	1.288	1.03	AF044286	H2AFY	H2A histone family, member Y
208836_at	0.231	2.531	0.761	1.147	1.232	U51478	ATP1B3	ATPase, Na+/K+ transporting, beta 3 polypeptide
209067_s_at	0.0575	0.926	1.229	0.98	1.202	D89092	HNRPDL	heterogeneous nuclear ribonucleoprotein D-like
218014_at	0.218	1.669	1.003	0.859	1.084	NM_024844	PCNT1	pericentrin 1
209295_at	0.557	6.108	0.93	1.113	1.092	AF016266	TNFRSF10B	tumor necrosis factor receptor superfamily, member 10b
227017_at	0.678	5.381	0.983	1.082	1.044	BE644894	LOC157697	hypothetical protein LOC157697
201833_at	0.201	1.655	0.99	0.967	1.008	NM_001527	HDAC2	histone deacetylase 2
202096_s_at	0.322	9.226	0.686	1.54	1.117	NM_000714	BZRP	benzodiazapine receptor (peripheral)
200991_s_at	0.274	2.073	1.034	0.873	0.989	NM_014748	SNX17	sorting nexin 17
212501_at	1.608	7.847	0.459	0.989	0.525	AL564683		AL564683 Homo sapiens FETAL LIVER Homo sapiens cDNA clone CS0DM007YK12 3-PRIME, mRNA sequence.
1555961_a_at	0.022	0.711	1.028	1.16	1.16	AK054976	HINT1	histidine triad nucleotide binding protein 1
216202_s_at	0.647	6.802	1.22	0.834	0.795	U15555	SPTLC2	serine palmitoyltransferase, long chain base subunit 2
230027_s_at	0.174	1.573	1.095	0.906	1.141	N74662	MRPL43	mitochondrial ribosomal protein L43
202370_s_at	0.0941	1.099	0.852	0.995	1.287	NM_001755	CBFB	core-binding factor, beta subunit
1565162_s_at	0.926	45.78	0.934	1.52	0.899	D16947	MGST1	microsomal glutathione S-transferase 1
217812_at	0.0719	1.284	0.834	0.883	1.086	NM_016258	HGRG8	high-glucose-regulated protein 8
227305_s_at	0.216	1.846	0.989	0.852	1.16	N25727	SHMT1	serine hydroxymethyltransferase 1 (soluble)
205715_at	1.38	10.89	0.804	1.095	0.785	NM_004334	BST1	bone marrow stromal cell antigen 1
201091_s_at	0.115	1.385	0.931	0.934	1.125	BE748755	CBX3	chromobox homolog 3 (HP1 gamma homolog, Drosophila)
202943_s_at	0.901	6.613	0.971	1.217	0.894	M38083	NAGA	N-acetylgalactosaminidase, alpha-
202396_at	0.122	1.381	0.966	0.853	1.216	NM_006706	TCERG1	transcription elongation regulator 1 (CA150)
218133_s_at	0.1	1.054	0.948	0.985	1.095	NM_021824	NIF3L1	NIF3 NGG1 interacting factor 3-like 1 (S. pombe)
208672_s_at	0.0541	1.138	0.986	0.962	1.111	BC000914	SFRS3	splicing factor, arginine/serine-rich 3
228532_at	0.0492	3.451	1.071	1.038	0.803	AW662189	MGC24133	hypothetical protein MGC24133
223376_s_at	0.991	7.253	0.71	1.338	0.805	AB055977	BRI3	brain protein I3
218188_s_at	0.222	2.703	0.882	0.921	1.097	NM_012458	TIMM13	translocase of inner mitochondrial membrane 13 homolog (yeast)
200043_at	0.119	1.253	1.069	0.973	1.182	NM_004450	ERH	enhancer of rudimentary homolog (Drosophila)
224714_at	0.0577	1.079	0.986	0.892	1.145	AL542544	MKI67IP	MKI67 (FHA domain) interacting nucleolar phosphoprotein
201251_at	0.373	2.879	1	1.138	0.991	NM_002654	PKM2	pyruvate kinase, muscle
200057_s_at	0.0692	1.091	1.051	0.959	1.177	NM_007363	NONO	non-POU domain containing, octamer-binding
221570_s_at	0.112	0.876	0.989	0.926	1.208	AF201938	HSPC133	HSPC133 protein
204118_at	0.0548	1.37	0.837	1.011	1.235	NM_001778	CD48	CD48 antigen (B-cell membrane protein)
223096_at	0.0862	0.781	1.095	1.103	1.389	AF161469	NOP5/NOP58	nucleolar protein NOP5/NOP58
225368_at	0.157	2.24	1.13	0.869	0.906	BF218115	HIPK2	homeodomain interacting protein kinase 2
226329_s_at	0.0991	1.197	1.018	0.865	1.083	BF055289	LOC129531	hypothetical protein BC018453
223020_at	0.171	1.724	0.78	1.028	1.109	AB045223	CRR9	cisplatin resistance related protein CRR9p
209814_at	0.137	1.953	0.902	0.903	1.135	BC004421	ZNF330	zinc finger protein 330
207168_s_at	0.266	4.369	0.839	1.333	0.985	NM_004893	H2AFY	H2A histone family, member Y
223038_s_at	0.137	0.727	1.963	1.07	1.214	BG479856	TERA	TERA protein
203259_s_at	0.0947	1.043	0.838	0.949	1.367	BC001671	C6orf74	chromosome 6 open reading frame 74
210042_s_at	0.7	8.332	1.951	0.873	0.608	AF073890	CTSZ	cathepsin Z
221841_s_at	0.876	17.44	0.865	1.665	0.648	BF514079	KLF4	Kruppel-like factor 4 (gut)
217840_at	0.266	1.989	1.034	0.826	0.986	NM_016222	DDX41	DEAD (Asp-Glu-Ala-Asp) box polypeptide 41
208895_s_at	0.036	0.875	0.946	0.919	1.214	BG530850	DDX18	DEAD (Asp-Glu-Ala-Asp) box polypeptide 18
225253_s_at	0.128	1.024	1.072	0.814	1.344	AI632244	FLJ12760	hypothetical protein FLJ12760
208695_s_at	0.0294	0.919	1.036	1	1.021	BC001019	RPL39	ribosomal protein L39
225761_at	0.134	1.63	0.978	0.764	0.993	AI434509	FLJ38499	hypothetical protein FLJ38499
213988_s_at	0.998	5.81	0.889	1.014	0.67	BE971383	SAT	spermidine/spermine N1-acetyltransferase
212267_at	0.205	1.61	0.769	0.919	1.137	D87450	KIAA0261	KIAA0261
201630_s_at	0.0747	0.876	1.091	1.006	1.278	NM_004300	ACP1	acid phosphatase 1, soluble
230741_at	0.74	8.024	0.735	1.207	1.056	AI655467		Homo sapiens cDNA FLJ41454 fis, clone BRSTN2011597
204526_s_at	1.016	7.661	0.914	1.082	0.818	NM_007063	TBC1D8	TBC1 domain family, member 8 (with GRAM domain)
1569594_a_at	0.0946	1.178	1.045	0.829	1.135	BC006001	SDCCAG1	serologically defined colon cancer antigen 1
209177_at	0.0935	1.227	0.929	0.861	1.081	BC002873	MGC10527	similar to RIKEN cDNA 4733401H18
211968_s_at	0.0576	0.958	0.909	0.985	1.294	AI962933	HSPCA	heat shock 90kDa protein 1, alpha
205804_s_at	0.0809	0.702	1.072	1.841	1.961	NM_025228	T3JAM	TRAF3-interacting Jun N-terminal kinase (JNK)-activating modulator
226290_at	0.159	1.111	1.154	0.917	1.321	AW051603	BDP1	B double prime 1, subunit of RNA polymerase III transcription initiation factor IIIB
208673_s_at	0.119	1.29	1.005	0.868	1.156	AF107405	SFRS3	splicing factor, arginine/serine-rich 3
202990_at	2.43	12.04	0.77	0.977	0.721	NM_002863	PYGL	phosphorylase, glycogen; liver (Hers disease, glycogen storage disease type VI)
218163_at	0.135	1.606	0.945	0.867	1	NM_014060	MCTS1	malignant T cell amplified sequence 1
201138_s_at	0.0558	1.217	0.856	0.983	1.041	BG532929	SSB	Sjogren syndrome antigen B (autoantigen La)
225922_at	0.624	5.407	0.569	1.376	1.413	BE501838	KIAA1450	KIAA1450 protein
214500_at	0.904	10.2	0.971	1.222	0.908	AF044286	H2AFY	H2A histone family, member Y
202069_s_at	0.164	2.199	1.378	0.872	0.899	AI826060	IDH3A	isocitrate dehydrogenase 3 (NAD+) alpha
212716_s_at	0.0168	1.204	0.885	0.917	1.043	AW083133	eIF3k	eukaryotic translation initiation factor 3 subunit k
213620_s_at	0.0803	0.917	1.077	1.3	1.212	AA126728	ICAM2	intercellular adhesion molecule 2
201112_s_at	0.165	1.312	0.77	0.847	1.154	NM_001316	CSE1L	CSE1 chromosome segregation 1-like (yeast)
211927_x_at	0.0302	0.858	1.252	1.115	1.26	BE963164	EEF1G	Homo sapiens transcribed sequence with strong similarity to protein pir:S22655 (H.sapiens) S22655 translation elongation factor eEF-1 gamma chain - human
1553587_a_at	0.367	3.684	1.031	1.045	0.955	NM_019896	POLE4; p12	synonym: p12; DNA polymerase epsilon p12 subunit; go_component: nucleus [goid 0005634] [evidence TAS] [pmid 10801849]; go_function: epsilon DNA polymerase activity [goid 0003893] [evidence TAS] [pmid 10801849]; go_function: DNA binding [goid 0003677] [evidence IEA]; Homo sapiens polymerase (DNA-directed), epsilon 4 (p12 subunit) (POLE4), mRNA.
224610_at	0.0811	0.756	1.188	1.245	1.341	AL530869		AL530869 Homo sapiens NEUROBLASTOMA COT 50-NORMALIZED Homo sapiens cDNA clone CS0DD008YK05 3-PRIME, mRNA sequence.
207668_x_at	0.135	1.46	0.9	0.791	1.002	NM_005742	P5	protein disulfide isomerase-related protein
215884_s_at	0.101	1.464	0.51	1.393	1.312	AK001029	UBQLN2	Homo sapiens cDNA FLJ10167 fis, clone HEMBA1003617, highly similar to Homo sapiens HRIHFB2157 mRNA.
1555041_a_at	0.951	6.436	0.939	1.145	0.836	M29276	NAGA	N-acetylgalactosaminidase, alpha-
217850_at	0.163	0.897	1.179	1.101	1.199	NM_014366	NS	nucleostemin
209303_at	0.0779	1.562	0.832	0.941	1.117	BC005270	NDUFS4	NADH dehydrogenase (ubiquinone) Fe-S protein 4, 18kDa (NADH-coenzyme Q reductase)
212681_at	0.972	14	0.943	1.238	0.91	AI770004	EPB41L3	erythrocyte membrane protein band 4.1-like 3
229563_s_at	0.0423	0.836	1.106	1.13	1.128	BG231561	RPL10A	ribosomal protein L10a
222464_s_at	0.24	3.17	0.854	0.992	1.153	BC004183	FLJ13081	hypothetical protein FLJ13081
225290_at	0.123	1.389	1.228	0.757	1.18	AV692425		Homo sapiens, clone IMAGE:4798349, mRNA
201888_s_at	1.626	7.055	1.035	0.833	0.621	U81379	IL13RA1	interleukin 13 receptor, alpha 1
217752_s_at	0.236	1.885	1.531	0.781	0.929	NM_018235	CN2	cytosolic nonspecific dipeptidase (EC 3.4.13.18)
203741_s_at	0.155	3.357	0.732	1.24	1.599	NM_001114	ADCY7	adenylate cyclase 7
225190_x_at	0.0797	0.947	1.02	1.012	1.069	AW402660	RPL35A	ribosomal protein L35a
200723_s_at	0.151	1.77	0.836	0.957	1.173	NM_005898	M11S1	membrane component, chromosome 11, surface marker 1
211971_s_at	0.0747	1.174	1.01	0.905	1.158	AI653608	LRPPRC	leucine-rich PPR-motif containing
209901_x_at	1.923	9.438	0.565	1.384	0.592	U19713	AIF1	allograft inflammatory factor 1
200654_at	0.3	3.015	0.758	1.065	1.288	J02783	P4HB	procollagen-proline, 2-oxoglutarate 4-dioxygenase (proline 4-hydroxylase), beta polypeptide (protein disulfide isomerase; thyroid hormone binding protein p55)
209619_at	0.076	3.412	4.726	0.516	0.917	K01144	CD74	CD74 antigen (invariant polypeptide of major histocompatibility complex, class II antigen-associated)
224935_at	0.0652	1.64	1.031	0.924	0.973	BG165815		602344486F1 NIH_MGC_89 Homo sapiens cDNA clone IMAGE:4454565 5', mRNA sequence.
221751_at	0.12	1.354	0.885	0.872	1.153	AL565516	PANK3	pantothenate kinase 3
227354_at	0.158	1.048	0.443	1.788	1.844	BF589359	PAG	phosphoprotein associated with glycosphingolipid-enriched microdomains
204145_at	0.105	1.261	0.992	0.974	1.081	NM_004477	FRG1	FSHD region gene 1
200017_at	0.0301	0.745	1.052	1.017	1.116	NM_002954	RPS27A	ribosomal protein S27a
202635_s_at	0.064	1.133	0.876	0.868	1.197	NM_005034	POLR2K	polymerase (RNA) II (DNA directed) polypeptide K, 7.0kDa
219200_at	0.122	1.582	0.808	0.985	1.187	NM_024091	MGC5297	hypothetical protein MGC5297
201938_at	0.663	12.93	1.033	1.557	1.082	NM_004642	CDK2AP1	CDK2-associated protein 1
201437_s_at	0.138	1.365	1.387	0.865	1.217	NM_001968	EIF4E	eukaryotic translation initiation factor 4E
201821_s_at	0.201	2.085	0.94	0.88	1.031	BC004439	TIMM17A	translocase of inner mitochondrial membrane 17 homolog A (yeast)
200820_at	0.234	1.926	0.946	0.903	1.066	NM_002812	PSMD8	proteasome (prosome, macropain) 26S subunit, non-ATPase, 8
211725_s_at	1.54	8.791	0.662	1.149	0.886	BC005884		gb:BC005884.1 /DB_XREF=gi:13543452 /FEA=FLmRNA /CNT=1 /TID=HsAffx.900738.942 /TIER=FL /STK=0 /DEF=Homo sapiens, clone MGC:4736, mRNA, complete cds. /PROD=Unknown (protein for MGC:4736) /FL=gb:BC005884.1
202824_s_at	0.123	1.648	0.91	0.972	1.06	NM_005648	TCEB1	transcription elongation factor B (SIII), polypeptide 1 (15kDa, elongin C)
224751_at	0.206	3.07	0.929	0.895	1.058	BE738276		601572538T1 NIH_MGC_57 Homo sapiens cDNA clone IMAGE:3839384 3', mRNA sequence.
226068_at	0.821	9.168	6.961	0.62	0.555	BF593625	SYK	spleen tyrosine kinase
215823_x_at	0.0328	1.298	0.944	1.004	1.025	U64661	PABPCP3; PABP3	Human poly(A)-binding protein processed pseudogene3.
218354_at	0.0762	1.293	0.933	0.992	1.134	NM_016209	LOC51693	unknown
225180_at	0.207	1.024	1.12	1.13	1.372	AL040341	FLJ00166	FLJ00166 protein
201398_s_at	0.0356	1.185	0.817	1.074	1.374	BC000687	TRAM1	translocation associated membrane protein 1
220741_s_at	0.113	1.352	0.816	0.886	1.11	NM_006903	PPA2	inorganic pyrophosphatase 2
209337_at	0.122	0.504	1.131	1.58	1.738	AF063020	PSIP2	PC4 and SFRS1 interacting protein 2
210949_s_at	0.0901	1.919	0.921	0.892	1.049	BC000533	EIF3S8	eukaryotic translation initiation factor 3, subunit 8, 110kDa
223156_at	0.114	1.495	0.971	0.823	1.123	BC000242	MRPS23	mitochondrial ribosomal protein S23
203113_s_at	0.166	0.878	1.012	1.162	1.334	NM_001960	EEF1D	eukaryotic translation elongation factor 1 delta (guanine nucleotide exchange protein)
211698_at	0.142	1.903	0.824	1.045	1.139	AF349444	CRI1	CREBBP/EP300 inhibitory protein 1
208826_x_at	0.0171	0.761	1.078	1.306	1.311	U27143	HINT1	histidine triad nucleotide binding protein 1
207614_s_at	0.151	1.234	0.929	0.873	1.133	NM_003592	CUL1	cullin 1
216295_s_at	0.12	2.502	0.966	1.008	1.009	X81636		H.sapiens clathrin light chain a gene.
212507_at	0.14	1.491	1.339	0.596	0.943	D87446	RW1	RW1 protein
200866_s_at	0.379	9.214	1.172	1.001	0.591	M32221	PSAP	prosaposin (variant Gaucher disease and variant metachromatic leukodystrophy)
200000_s_at	0.0567	0.961	1.014	0.836	1.218	NM_006445	PRPF8	PRP8 pre-mRNA processing factor 8 homolog (yeast)
208845_at	0.124	1.259	0.777	1.094	1.145	BC002456		gb:BC002456.1 /DB_XREF=gi:12803280 /FEA=FLmRNA /CNT=325 /TID=Hs.7381.0 /TIER=FL /STK=2 /UG=Hs.7381 /LL=7419 /UG_GENE=VDAC3 /DEF=Homo sapiens, voltage-dependent anion channel 3, clone MGC:1966, mRNA, complete cds. /PROD=voltage-dependent anion channel 3 /FL=gb:NM_005662.1 gb:AF038962.1 gb:BC002456.1 gb:U90943.1
201322_at	0.0984	1.96	0.972	0.861	1.054	NM_001686	ATP5B	ATP synthase, H+ transporting, mitochondrial F1 complex, beta polypeptide
223592_s_at	0.621	7.931	2.287	0.883	0.698	BC005084	RNF135	ring finger protein 135
208704_x_at	0.551	5.703	1.332	0.864	0.689	BC000373	APLP2	amyloid beta (A4) precursor-like protein 2
203791_at	0.167	1.842	2.653	0.518	0.938	NM_005509	DMXL1	Dmx-like 1
211192_s_at	0.165	1.396	0.913	0.738	1.308	AF054818	CD84	CD84 antigen (leukocyte antigen)
235384_at	0.29	2.735	0.661	1.127	1.553	AW963217		Homo sapiens similar to RP2 protein, testosterone-regulated - ricefield mouse (Mus caroli) (LOC376511), mRNA
201637_s_at	0.076	1.489	0.844	1.002	1.059	NM_005087	FXR1	fragile X mental retardation, autosomal homolog 1
209609_s_at	0.0798	1.014	1.059	1.042	1.481	BC004517	MRPL9	mitochondrial ribosomal protein L9
210097_s_at	0.132	1.158	0.983	1.105	1.198	AF130102	RARG-1	predicted protein of HQ0522; Homo sapiens clone FLB2205 PRO0522 mRNA, complete cds.
226496_at	0.131	0.82	4.033	0.85	1.319	BG291039		602386841F1 NIH_MGC_93 Homo sapiens cDNA clone IMAGE:4515730 5', mRNA sequence.
204834_at	2.201	15.53	0.717	1.353	0.219	NM_006682	FGL2	fibrinogen-like 2
221891_x_at	0.0155	0.853	0.938	1.106	1.262	AA704004	HSPA8	heat shock 70kDa protein 8
200063_s_at	0.0374	0.647	1.155	1.197	1.346	BC002398	NPM1	nucleophosmin (nucleolar phosphoprotein B23, numatrin)
225262_at	1.058	7.255	0.623	0.863	1.341	AI670862	FOSL2	FOS-like antigen 2
201458_s_at	0.0895	0.7	1.291	1.345	1.999	NM_004725	BUB3	BUB3 budding uninhibited by benzimidazoles 3 homolog (yeast)
218074_at	0.103	1.522	0.9	0.909	1.149	NM_016062	CGI-128	CGI-128 protein
202029_x_at	0.0246	1.018	0.991	1.045	1.082	NM_000999	RPL38	ribosomal protein L38
225182_at	0.169	0.995	0.792	1.042	1.261	AL355685	C21orf4	chromosome 21 open reading frame 4
207697_x_at	1.661	9.272	0.785	1.015	0.576	NM_005874	LILRB2	leukocyte immunoglobulin-like receptor, subfamily B (with TM and ITIM domains), member 2
209903_s_at	0.112	1.052	1.06	0.916	1.33	U49844	ATR	ataxia telangiectasia and Rad3 related
209486_at	0.152	1.507	1.099	0.772	1.088	BC004546	SAS10	disrupter of silencing 10
211023_at	0.0815	1.335	1.028	0.828	1.037	AL117618	PDHB	pyruvate dehydrogenase (lipoamide) beta
217980_s_at	0.178	1.649	0.943	0.959	1.124	NM_017840	MRPL16	mitochondrial ribosomal protein L16
218519_at	0.285	2.791	1.311	0.855	0.974	NM_017945	SLC35A5	solute carrier family 35, member A5
224302_s_at	0.0896	1.537	0.993	0.831	1.049	AF271777	MRPS36; DC47; MRP-S36; MGC22896	Homo sapiens DC47 mRNA, complete cds.
211755_s_at	0.0323	1.502	0.955	0.911	1.108	BC005960	ATP5F1	ATP synthase, H+ transporting, mitochondrial F0 complex, subunit b, isoform 1
212168_at	0.151	1.372	1.009	0.801	1.294	AL514547		AL514547 Homo sapiens NEUROBLASTOMA Homo sapiens cDNA clone CL0BB004ZC07 3-PRIME, mRNA sequence.
200657_at	0.0583	1.909	1.124	0.895	0.86	NM_001152	SLC25A5	solute carrier family 25 (mitochondrial carrier; adenine nucleotide translocator), member 5
222701_s_at	0.112	1.402	1.021	0.819	1.108	AA570393	MGC2217	hypothetical protein MGC2217
225059_at	1.058	6.355	0.702	0.986	0.956	BE875567	AGTRAP	angiotensin II receptor-associated protein
200701_at	0.272	5.511	1.344	1.034	0.618	NM_006432	NPC2	Niemann-Pick disease, type C2
203880_at	0.0639	1.383	1.087	0.896	1.034	NM_005694	POPDC2	popeye domain containing 2
211612_s_at	1.888	7.707	1.137	0.783	0.644	U62858		IL-13 receptor; IL-13R or IL-13Ralpha; this protein together with the 140 kDa IL-4 binding protein, IL-4R or IL-4Ralpha, can form a functional receptor for IL-13; IL-13R plus IL-4R is also one of the functional forms of the IL-4 receptor, the other is IL-4R plus the common cytokine receptor gamma chain; Human interleukin-13 receptor mRNA, complete cds.
201595_s_at	0.0812	1.376	0.888	0.84	1.099	NM_018471	LEREPO4	likely ortholog of mouse immediate early response, erythropoietin 4
222465_at	0.064	1.124	0.934	0.954	1.123	AF165521	C15orf15	chromosome 15 open reading frame 15
217720_at	0.135	1.498	0.976	0.892	1.137	NM_016139	C7orf17	chromosome 7 open reading frame 17
201032_at	0.0951	1.369	1.551	0.713	0.994	NM_006698	BLCAP	bladder cancer associated protein
211345_x_at	0.0407	0.842	1.215	1.118	1.226	AF119850		predicted protein of HQ1608; Homo sapiens PRO1608 mRNA, complete cds.
200016_x_at	0.0663	0.979	0.988	1.008	1.113	NM_002136	HNRPA1	heterogeneous nuclear ribonucleoprotein A1
216250_s_at	0.0799	1.139	0.752	1.002	1.396	X77598		H.sapiens LAM A3 mRNA for laminin alpha 3 chain.
204070_at	0.0755	0.956	0.768	2.555	3.985	NM_004585	RARRES3	retinoic acid receptor responder (tazarotene induced) 3
209662_at	0.0806	0.834	1.119	0.887	1.181	BC005383	CETN3	centrin, EF-hand protein, 3 (CDC31 homolog, yeast)
201687_s_at	0.0753	1.178	0.997	0.909	1.211	NM_006595	API5	apoptosis inhibitor 5
222637_at	0.139	2.959	0.821	0.844	0.98	BC005179	PTD002	PTD002 protein
206050_s_at	0.289	4.875	0.822	1.057	0.937	NM_002939	RNH	ribonuclease/angiogenin inhibitor
200647_x_at	0.164	1.804	0.949	0.96	1.043	NM_003752	EIF3S8	eukaryotic translation initiation factor 3, subunit 8, 110kDa
218042_at	0.0908	1.268	0.871	0.883	1.162	NM_016129	COPS4	COP9 constitutive photomorphogenic homolog subunit 4 (Arabidopsis)
224599_at	0.087	0.884	1.02	1.006	1.197	BF979809	CGGBP1	CGG triplet repeat binding protein 1
201773_at	0.109	1.106	1.098	0.711	1.21	NM_015339	ADNP	activity-dependent neuroprotector
228153_at	1.409	6.603	0.921	0.941	0.576	AI953847	IBRDC2	IBR domain containing 2
226385_s_at	0.0711	1.242	0.824	0.973	1.22	BG397444	C7orf30	chromosome 7 open reading frame 30
216064_s_at	0.127	1.465	0.795	0.823	1.151	W27131	AGA	aspartylglucosaminidase
226326_at	0.157	0.862	1.36	1.332	1.735	AI798098	MGC16202	hypothetical protein MGC16202
214511_x_at	1.74	17.59	0.709	1.141	0.64	L03419	FCGR1A	Fc fragment of IgG, high affinity Ia, receptor for (CD64)
213274_s_at	0.626	9.806	0.974	1.653	0.761	AA020826		ze64b04.s1 Soares retina N2b4HR Homo sapiens cDNA clone IMAGE:363727 3' similar to gb:M14221 CATHEPSIN B PRECURSOR (HUMAN);, mRNA sequence.
224736_at	0.0606	1.095	0.914	0.936	1.124	BE617899	CARP-1	cell-cycle and apoptosis regulatory protein 1
208018_s_at	2.091	9.069	0.829	0.738	0.273	NM_002110	HCK	hemopoietic cell kinase
225356_at	0.122	1.609	1.179	0.857	1.061	AA526907	MGC12538	hypothetical protein MGC12538
203302_at	0.0874	0.834	1.87	0.83	1.248	NM_000788	DCK	deoxycytidine kinase
212984_at	0.157	1.176	0.981	0.858	1.106	BE786164	ATF2	activating transcription factor 2
209080_x_at	0.201	1.901	0.927	0.979	1.091	AF118652	TXNL2	thioredoxin-like 2
221452_s_at	0.0386	1.112	0.953	0.955	1.027	NM_030969	TMEM14B	transmembrane protein 14B
214003_x_at	0.0144	0.798	1.043	1.039	1.074	BF184532	RPS20	ribosomal protein S20
201569_s_at	0.157	1.675	1.09	0.86	1.003	NM_015380	CGI-51	CGI-51 protein
221263_s_at	0.0757	1.729	0.864	0.95	1.07	NM_031287	SF3B5	splicing factor 3b, subunit 5, 10kDa
225194_at	0.156	1.171	0.988	0.857	1.129	NM_002669	PLRG1	pleiotropic regulator 1 (PRL1homolog, Arabidopsis)
211776_s_at	1.047	7.674	0.908	1.039	0.883	BC006141	EPB41L3	erythrocyte membrane protein band 4.1-like 3
204502_at	0.229	3.367	0.32	1.161	1.221	NM_015474	SAMHD1	SAM domain and HD domain 1
214271_x_at	0.123	0.81	1.138	1.022	1.139	AA281332	RPL12	ribosomal protein L12
201399_s_at	0.149	1.377	0.813	0.862	1.135	NM_014294	TRAM1	translocation associated membrane protein 1
230326_s_at	0.111	1.14	0.889	0.906	1.125	AA782955	HSPC138	hypothetical protein HSPC138
217874_at	0.168	1.478	0.856	0.943	1.067	NM_003849	SUCLG1	succinate-CoA ligase, GDP-forming, alpha subunit
202265_at	0.137	0.712	1.313	1.165	1.507	NM_005180	BMI1	B lymphoma Mo-MLV insertion region (mouse)
223087_at	0.0775	2.624	1.3	0.829	1.09	AL109939	LOC246737	Human DNA sequence from clone RP3-351K20 on chromosome 6q22.1-22.33, complete sequence.
216505_x_at	0.169	0.858	1.226	1.109	1.241	AL118502		gb:AL118502 /DB_XREF=gi:8894621 /FEA=DNA_4 /CNT=2 /TID=Hs.284299.0 /TIER=ConsEnd /STK=0 /UG=Hs.284299 /UG_TITLE=Human DNA sequence from clone RP11-371L19 on chromosome 20 Contains a novel gene, a gene similar to the gene for ribosomal protein S10, ESTs, STSs, GSSs and CpG islands /DEF=Human DNA sequence from clone RP11-371L19 on chromosome 20 Contains a novel gene, a gene similar to the gene for …
204714_s_at	1.068	6.986	0.65	1.648	0.73	NM_000130	F5	coagulation factor V (proaccelerin, labile factor)
210017_at	0.234	0.973	1.316	1.105	1.047	AF070528	MALT1	mucosa associated lymphoid tissue lymphoma translocation gene 1
1560034_a_at	1.071	23.97	0.869	1.181	0.755	AL833097	FCN1	Homo sapiens mRNA; cDNA DKFZp313E1515 (from clone DKFZp313E1515)
221311_x_at	0.0598	1.236	0.976	0.787	1.059	NM_020466	DJ122O8.2	hypothetical protein dJ122O8.2
203640_at	0.159	1.206	0.978	0.891	1.228	BE328496		hs98f09.x1 NCI_CGAP_Kid13 Homo sapiens cDNA clone IMAGE:3145289 3', mRNA sequence.
232068_s_at	1.221	8.309	0.821	0.922	0.764	AF177765	TLR4; TOLL; hToll	synonym: Lps; encodes most common amino acid sequence in humans; membrane spanning component of the human LPS receptor; human homolog of the mouse Lps gene product; Homo sapiens toll-like receptor 4 (TLR4) gene, TLR4A allele, complete cds.
209200_at	0.76	6.203	10.63	0.676	0.846	AL536517	MEF2C	MADS box transcription enhancer factor 2, polypeptide C (myocyte enhancer factor 2C)
218288_s_at	0.119	1.198	1.18	0.92	1.173	NM_021825	MDS025	hypothetical protein MDS025
226845_s_at	0.138	1.587	0.834	1.103	1.345	AL036350	LOC150678	helicase/primase complex protein
217797_at	0.0887	1.062	0.908	0.926	1.194	NM_016406	HSPC155	hypothetical protein HSPC155
200914_x_at	0.136	1.239	1.017	1.072	1.26	BF589024		naa40c08.x1 NCI_CGAP_Kid11 Homo sapiens cDNA clone IMAGE:3258639 3' similar to TR:Q13999 Q13999 CG1 PROTEIN ;, mRNA sequence.
223044_at	0.915	4.962	0.177	2.26	0.351	AL136944	SLC40A1	solute carrier family 40 (iron-regulated transporter), member 1
213969_x_at	0.046	1.007	1.035	0.883	1.102	BF683426		Homo sapiens transcribed sequence with strong similarity to protein pir:S65784 (H.sapiens) S65784 ribosomal protein L29, cytosolic - human
226635_at	0.0962	0.88	2.276	0.927	1.199	BG170478		602322848F1 NIH_MGC_89 Homo sapiens cDNA clone IMAGE:4426211 5', mRNA sequence.
208667_s_at	0.139	0.976	0.894	0.913	1.23	U17714	ST13	suppression of tumorigenicity 13 (colon carcinoma) (Hsp70 interacting protein)
238668_at	0.183	1.655	1.115	0.816	0.944	AI130690	HEM1	Homo sapiens transcribed sequence with weak similarity to protein ref:NP_060312.1 (H.sapiens) hypothetical protein FLJ20489 [Homo sapiens]
1554089_s_at	0.0887	0.821	0.792	1.173	1.412	BC010183	SBDSP	Shwachman-Bodian-Diamond syndrome pseudogene
223207_x_at	0.122	1.922	0.821	0.866	1.116	AF285119	PHP14	phosphohistidine phosphatase
221970_s_at	0.147	0.895	1.029	1.12	1.339	AU158148	DKFZP586L0724	DKFZP586L0724 protein
204205_at	0.121	0.946	1.072	0.701	1.962	NM_021822	APOBEC3G	apolipoprotein B mRNA editing enzyme, catalytic polypeptide-like 3G
208691_at	0.105	1.11	1.531	1.23	1.032	BC001188	TFRC	transferrin receptor (p90, CD71)
209835_x_at	0.175	2.637	0.726	1.09	1.056	BC004372	CD44	CD44 antigen (homing function and Indian blood group system)
223356_s_at	0.129	1.422	1.021	0.948	1.008	BG529919	MTIF3	mitochondrial translational initiation factor 3
218025_s_at	0.124	0.948	0.915	0.911	1.291	NM_006117	PECI	peroxisomal D3,D2-enoyl-CoA isomerase
217871_s_at	0.0154	0.726	0.982	1.084	1.456	NM_002415	MIF	macrophage migration inhibitory factor (glycosylation-inhibiting factor)
201386_s_at	0.1	1.134	0.947	0.815	1.139	AF279891	DHX15	DEAH (Asp-Glu-Ala-His) box polypeptide 15
212956_at	0.389	8.07	11.05	0.581	0.779	AI348094	KIAA0882	KIAA0882 protein
218563_at	0.0529	1.263	0.846	0.905	1.276	NM_004542	NDUFA3	NADH dehydrogenase (ubiquinone) 1 alpha subcomplex, 3, 9kDa
212320_at	0.161	0.838	1.193	1.061	1.266	BC001002	OK/SW-cl.56	beta 5-tubulin
217886_at	0.179	1.367	1.115	0.745	1.089	BF213575	EPS15	epidermal growth factor receptor pathway substrate 15
224752_at	0.223	2.55	1.003	0.889	0.994	BG031051		602298902F1 NIH_MGC_87 Homo sapiens cDNA clone IMAGE:4393272 5', mRNA sequence.
225123_at	0.209	0.99	1.324	1.665	1.228	BE883841	SESN3	sestrin 3
212205_at	0.0944	1.197	0.796	1.143	1.693	AA534860	H2AV	histone H2A.F/Z variant
223003_at	0.0564	1.194	0.892	0.968	1.169	AF061732	MGC2803	hypothetical protein MGC2803
200015_s_at	0.0641	1.871	0.885	0.954	1.182	NM_004404	NEDD5	neural precursor cell expressed, developmentally down-regulated 5
222530_s_at	0.227	2.871	0.903	0.979	1.147	AF275813	MKKS	McKusick-Kaufman syndrome
208896_at	0.116	1.148	0.925	0.986	1.275	X98743	DDX18	DEAD (Asp-Glu-Ala-Asp) box polypeptide 18
207467_x_at	0.14	2.983	0.869	0.892	0.972	NM_001750	CAST	calpastatin
224917_at	1.041	7.288	0.654	1.43	0.869	BF674052	VMP1	likely ortholog of rat vacuole membrane protein 1
208722_s_at	0.0956	1.41	0.855	0.885	1.095	BC001081	ANAPC5	anaphase promoting complex subunit 5
213477_x_at	0.0164	0.997	1.022	0.989	1.032	AL515273	EEF1A1	eukaryotic translation elongation factor 1 alpha 1
217942_at	0.138	1.496	0.977	0.983	1.017	NM_021821	MRPS35	mitochondrial ribosomal protein S35
208683_at	0.0411	2.241	0.586	1.252	1.536	M23254	CAPN2	calpain 2, (m/II) large subunit
222572_at	0.163	2.387	1.338	0.991	0.912	BG542521	PPM2C	protein phosphatase 2C, magnesium-dependent, catalytic subunit
201900_s_at	0.243	3.131	1.264	0.944	1.044	NM_006066	AKR1A1	aldo-keto reductase family 1, member A1 (aldehyde reductase)
212331_at	0.195	0.898	0.899	1.835	2.469	X76061	RBL2	retinoblastoma-like 2 (p130)
217853_at	0.808	12.26	2.646	0.972	0.815	NM_022748	TENS1	tensin-like SH2 domain-containing 1
204405_x_at	0.0803	0.93	0.849	1.088	1.236	NM_014473	HSA9761	putative dimethyladenosine transferase
212195_at	0.118	1.806	0.219	2.396	1.071	AL049265	IL6ST	interleukin 6 signal transducer (gp130, oncostatin M receptor)
208969_at	0.162	1.348	1.06	0.955	1.136	AF050641	NDUFA9	NADH dehydrogenase (ubiquinone) 1 alpha subcomplex, 9, 39kDa
208663_s_at	0.0798	0.818	1.13	1.018	1.348	AI652848	TTC3	tetratricopeptide repeat domain 3
212335_at	0.507	12.91	0.679	1.387	1.172	AW167793	GNS	glucosamine (N-acetyl)-6-sulfatase (Sanfilippo disease IIID)
200693_at	0.148	0.945	1.006	1.093	1.705	NM_006826	YWHAQ	tyrosine 3-monooxygenase/tryptophan 5-monooxygenase activation protein, theta polypeptide
212643_at	0.0829	1.341	1.221	0.807	0.995	AI671747	C14orf32	chromosome 14 open reading frame 32
213322_at	0.196	0.852	1.379	0.975	1.225	AL031778		Human DNA sequence from clone RP1-34B21 on chromosome 6p12.1-21.1, complete sequence.
226896_at	0.136	2.205	1.007	0.859	1.143	AI992290	na	Homo sapiens mRNA similar to RIKEN cDNA 1110001O19 gene (cDNA clone MGC:21689 IMAGE:4400374), complete cds
201004_at	0.0302	1.031	0.871	0.877	1.307	NM_006280	SSR4	signal sequence receptor, delta (translocon-associated protein delta)
204331_s_at	0.141	1.894	0.836	0.661	1.145	NM_021107	MRPS12	mitochondrial ribosomal protein S12
236297_at	1.195	11.04	0.848	1.037	0.829	AI420817		Homo sapiens cDNA FLJ45742 fis, clone KIDNE2016327
206715_at	0.892	17.84	1.473	0.983	0.76	NM_012252	TFEC	transcription factor EC
205077_s_at	0.0951	1.611	0.858	0.851	1.097	NM_002643	PIGF	phosphatidylinositol glycan, class F
212600_s_at	0.0662	1.586	0.915	0.89	1.025	AV727381	UQCRC2	ubiquinol-cytochrome c reductase core protein II
209268_at	0.223	2.172	0.81	1.094	1.082	AF165513	VPS45A	vacuolar protein sorting 45A (yeast)
203034_s_at	0.0185	0.917	1.049	0.974	1.081	NM_000990	RPL27A	ribosomal protein L27a
209329_x_at	0.0665	1.504	0.896	0.942	1.122	BC000587	MGC2198	Homo sapiens hypothetical protein MGC2198, mRNA (cDNA clone MGC:2198 IMAGE:3345790), complete cds.
211090_s_at	0.112	1.388	0.854	0.666	1.055	Z25435		cloned using degenerate PCR primers representing conserved protein kinase subdomains VII and IX; encodes an open reading frame between subdomains VII and IX of protein kinase catalytic domain; H.sapiens protein-serine/threonine kinase gene, complete CDS.
224587_at	0.0689	1.161	1.148	0.938	1.125	AV715940	PC4	activated RNA polymerase II transcription cofactor 4
217822_at	0.168	1.219	0.888	0.998	1.267	NM_016312	WBP11	WW domain binding protein 11
205842_s_at	0.766	6.603	1.22	1.06	0.864	AF001362	JAK2	Janus kinase 2 (a protein tyrosine kinase)
201068_s_at	0.0793	1.493	0.815	0.97	1.085	NM_002803	PSMC2	proteasome (prosome, macropain) 26S subunit, ATPase, 2
203606_at	0.191	1.789	0.771	0.974	1.121	NM_004553	NDUFS6	NADH dehydrogenase (ubiquinone) Fe-S protein 6, 13kDa (NADH-coenzyme Q reductase)
218006_s_at	0.136	0.945	1.277	0.807	1.519	NM_006963	ZNF22	zinc finger protein 22 (KOX 15)
201345_s_at	0.199	0.992	1.081	1.108	1.151	NM_003339	UBE2D2	ubiquitin-conjugating enzyme E2D 2 (UBC4/5 homolog, yeast)
203535_at	2.571	10.64	0.262	0.842	0.112	NM_002965	S100A9	S100 calcium binding protein A9 (calgranulin B)
200768_s_at	0.0734	1.309	0.929	0.935	1.035	BC001686	MAT2A	methionine adenosyltransferase II, alpha
208680_at	0.0601	1.71	0.931	0.914	0.973	L19184	PRDX1	peroxiredoxin 1
220832_at	1.687	9.593	0.776	1.075	0.785	NM_016610	TLR8	toll-like receptor 8
235388_at	0.148	1.042	1.944	0.52	1.389	BG538482	FLJ12178	hypothetical protein FLJ12178
212163_at	0.242	2.184	0.687	0.963	1.303	AB033076	KIDINS220	likely homolog of rat kinase D-interacting substance of 220 kDa
208313_s_at	0.153	0.971	0.961	1.059	1.224	NM_004630	SF1	splicing factor 1
201980_s_at	0.135	1.598	0.718	0.913	1.193	NM_012425	RSU1	Ras suppressor protein 1
232617_at	0.943	5.937	0.97	0.864	0.44	AK024855	CTSS	cathepsin S
213026_at	0.147	1.317	1.048	0.811	1.055	BE965998	APG12L	APG12 autophagy 12-like (S. cerevisiae)
202710_at	0.137	1.278	1.482	0.772	1.167	BC000899	BET1	BET1 homolog (S. cerevisiae)
210645_s_at	0.116	0.804	1.008	1.066	1.478	D83077	TTC3	tetratricopeptide repeat domain 3
211270_x_at	0.169	1.446	0.908	1.013	1.175	BC002397	PTBP1	polypyrimidine tract binding protein 1
201268_at	0.0844	1.233	0.952	0.872	0.952	NM_002512	NME2	non-metastatic cells 2, protein (NM23B) expressed in
211732_x_at	1.047	12.16	0.865	1.313	0.776	BC005907	HNMT	histamine N-methyltransferase
200802_at	0.123	1.156	0.973	0.914	1.147	NM_006513	SARS	seryl-tRNA synthetase
208703_s_at	0.543	9.753	1.58	0.841	0.644	BG427393	APLP2	amyloid beta (A4) precursor-like protein 2
210844_x_at	0.659	5.252	1.455	0.902	0.683	D14705	CTNNA1	catenin (cadherin-associated protein), alpha 1, 102kDa
202929_s_at	0.147	1.694	0.983	0.898	1.067	NM_001355	DDT	D-dopachrome tautomerase
200765_x_at	0.707	7.082	1.432	0.833	0.657	NM_001903	CTNNA1	catenin (cadherin-associated protein), alpha 1, 102kDa
227139_s_at	0.133	1.479	1.286	0.672	1.082	AA219354	HPS3	Hermansky-Pudlak syndrome 3
201448_at	0.125	1.119	1.059	1.05	1.264	AL046419	TIA1	TIA1 cytotoxic granule-associated RNA binding protein
200869_at	0.0146	0.711	1.219	0.962	1.157	NM_000980	RPL18A	ribosomal protein L18a
226336_at	0.159	0.881	1.122	1.105	1.338	T62044		yc66b09.s1 Stratagene liver (#937224) Homo sapiens cDNA clone IMAGE:85625 3', mRNA sequence.
222997_s_at	0.0494	0.95	1.02	1.033	1.119	BC004566	MRPS21	mitochondrial ribosomal protein S21
216306_x_at	0.127	1.443	0.881	1.027	1.18	X62006	PTBP1	polypyrimidine tract binding protein 1
1555037_a_at	0.395	8.366	1.101	0.968	0.971	BC012846	IDH1	isocitrate dehydrogenase 1 (NADP+), soluble
235798_at	0.965	18.96	0.915	1.206	0.945	BE671123		Homo sapiens transcribed sequence with weak similarity to protein ref:NP_055301.1 (H.sapiens) neuronal thread protein [Homo sapiens]
203037_s_at	0.249	1.642	3.182	0.812	0.934	NM_014751	MTSS1	metastasis suppressor 1
208702_x_at	1.061	6.699	1.352	0.922	0.817	AI525212	APLP2	amyloid beta (A4) precursor-like protein 2
213491_x_at	0.0795	1.363	0.842	0.936	1.06	AL514285	RPN2	ribophorin II
202605_at	0.358	3.235	0.906	1.037	1.07	NM_000181	GUSB	glucuronidase, beta
1557915_s_at	0.187	4.397	0.823	1.094	1.119	U56250	GSTO1	glutathione S-transferase omega 1
212535_at	0.38	3.327	2.271	0.707	1.052	AA142929	MEF2A	MADS box transcription enhancer factor 2, polypeptide A (myocyte enhancer factor 2A)
209684_at	1.035	14.72	0.879	1.244	0.76	AL136924	RIN2	Ras and Rab interactor 2
204759_at	0.483	6.748	0.301	1.742	1.438	NM_001268	CHC1L	chromosome condensation 1-like
225155_at	0.0178	1.259	1.193	1.492	1.592	BG339050		602436875F1 NIH_MGC_46 Homo sapiens cDNA clone IMAGE:4554643 5', mRNA sequence.
224660_at	0.048	1.253	0.83	0.951	1.149	AL570697	MGC14156	hypothetical protein MGC14156
217846_at	0.0539	1.41	1.023	0.889	0.93	NM_005051	QARS	glutaminyl-tRNA synthetase
226464_at	0.176	2.438	1.315	0.719	0.798	BE348597	MGC33365	hypothetical protein MGC33365
218082_s_at	0.152	1.27	0.771	1.169	1.268	NM_014517	UBP1	upstream binding protein 1 (LBP-1a)
206488_s_at	0.834	47.84	0.933	2.668	0.66	NM_000072	CD36	CD36 antigen (collagen type I receptor, thrombospondin receptor)
228812_at	0.246	3.053	3.436	0.534	0.911	AI652899		Homo sapiens transcribed sequence with weak similarity to protein ref:NP_060265.1 (H.sapiens) hypothetical protein FLJ20378 [Homo sapiens]
211932_at	0.111	1.431	0.837	0.88	1.221	BF195526	hnRNPA3	heterogeneous nuclear ribonucleoprotein A3
225272_at	0.24	3.261	0.92	0.968	1.012	AA128261	SAT2	spermidine/spermine N1-acetyltransferase 2
204168_at	0.943	6.233	0.843	1.383	0.821	NM_002413	MGST2	microsomal glutathione S-transferase 2
203303_at	0.175	0.836	0.956	1.164	1.516	NM_006520	TCTE1L	t-complex-associated-testis-expressed 1-like
213888_s_at	0.0568	0.864	0.954	1.619	1.628	AL022398		gb:AL022398 /DB_XREF=gi:3355547 /FEA=DNA_3 /CNT=21 /TID=Hs.261373.1 /TIER=Stack /STK=13 /UG=Hs.261373 /LL=80342 /UG_GENE=DJ434O14.3 /UG_TITLE=hypothetical protein dJ434O14.3 /DEF=Homo sapiens DNA sequence from PAC 434O14 on chromosome 1q32.3.-41. Contains the HSD11B1 gene for Hydroxysteroid (11-beta) Dehydrogenase 1, the ADORA2BP adenosine A2b receptor LIKE pseudogene, the IRF6 gene for Interfero…
224341_x_at	1.336	11.69	0.861	0.956	0.652	U93091		gb:U93091.1 /DB_XREF=gi:2429102 /FEA=FLmRNA /CNT=1 /TID=HsAffx.900353.395 /TIER=FL /STK=0 /DEF=Human Toll protein homolog mRNA, complete cds and LINE-1 reverse transcriptase homolog, pseudogene. /PROD=Toll protein homolog /FL=gb:U93091.1
222423_at	0.125	1.376	0.349	1.411	1.531	H05010	NDFIP1	Nedd4 family interacting protein 1
1556285_s_at	0.104	1.398	0.861	0.832	1.05	AF086012	PPA2	inorganic pyrophosphatase 2
211746_x_at	0.0706	1.805	0.917	0.952	1.078	BC005932	PSMA1	proteasome (prosome, macropain) subunit, alpha type, 1
201200_at	0.825	22.35	0.85	1.557	0.965	NM_003851	CREG	cellular repressor of E1A-stimulated genes
224885_s_at	0.0219	1.086	0.909	1.005	1.286	BE260771	KCP2	keratinocytes associated protein 2
201669_s_at	0.796	5.79	2.451	0.248	0.176	NM_002356	MARCKS	myristoylated alanine-rich protein kinase C substrate
225693_s_at	0.179	1.63	1.023	1.015	1.061	AV756867	CAMTA1	calmodulin binding transcription activator 1
202169_s_at	0.0669	1.237	0.939	0.848	1.16	AF302110	AASDHPPT	aminoadipate-semialdehyde dehydrogenase-phosphopantetheinyl transferase
201241_at	0.149	1.238	0.951	0.918	1.175	NM_004939	DDX1	DEAD (Asp-Glu-Ala-Asp) box polypeptide 1
219574_at	0.561	12.09	8.356	0.813	0.724	NM_017923	FLJ20668	hypothetical protein FLJ20668
209187_at	0.118	1.703	1	0.915	1.139	AW516932	DR1	down-regulator of transcription 1, TBP-binding (negative cofactor 2)
235670_at	1.243	12.8	0.793	1.094	0.87	AI916948		Homo sapiens transcribed sequences
218396_at	0.129	1.429	1.115	0.839	1.122	NM_017684	FLJ20136	hypothetical protein FLJ20136
217957_at	0.116	1.054	0.863	0.866	1.166	NM_013242	GTL3	likely ortholog of mouse gene trap locus 3
218233_s_at	0.0253	1.275	1.004	0.826	1.056	NM_017601	C6orf49	synonyms: OBTP, DKFZp761H221; putative LIM domain protein, not fully spliced; Homo sapiens chromosome 6 open reading frame 49 (C6orf49), mRNA.
206500_s_at	0.309	4.53	2.443	0.737	0.719	NM_018353	C14orf106	chromosome 14 open reading frame 106
225823_at	0.115	1.398	0.771	0.881	1.149	AA699669	na	Homo sapiens mRNA similar to QIL1 (cDNA clone MGC:57483 IMAGE:5288954), complete cds
208581_x_at	0.185	1.314	0.274	1.124	1.748	NM_005952	MT1X	metallothionein 1X
208248_x_at	0.421	6.515	1.359	0.887	0.643	NM_001642	APLP2	amyloid beta (A4) precursor-like protein 2
201413_at	0.267	3.212	1.612	0.812	0.915	NM_000414	HSD17B4	hydroxysteroid (17-beta) dehydrogenase 4
224899_s_at	0.113	1.388	0.838	0.893	1.247	BG292405	DKFZp564K142	implantation-associated protein
221541_at	2.055	9.503	0.73	1.034	0.687	AL136861	DKFZP434B044	hypothetical protein DKFZp434B044
203053_at	0.164	0.946	1.14	1.027	1.322	NM_005872	BCAS2	breast carcinoma amplified sequence 2
210616_s_at	0.123	1.416	0.96	0.934	1.112	AB020712	KIAA0905	yeast Sec31p homolog
219549_s_at	1.106	6.497	0.603	1.13	0.96	NM_006054	RTN3	reticulon 3
212955_s_at	0.116	0.989	0.861	0.911	1.209	AL037557	POLR2I	polymerase (RNA) II (DNA directed) polypeptide I, 14.5kDa
1561615_s_at	1.125	10.38	0.871	1.076	0.802	Y12885	SLC8A1	solute carrier family 8 (sodium/calcium exchanger), member 1
202276_at	0.0845	1.146	0.861	0.98	1.139	NM_006304	SHFM1	split hand/foot malformation (ectrodactyly) type 1
201503_at	0.107	0.911	0.966	1.084	1.317	BG500067	G3BP	Ras-GTPase-activating protein SH3-domain-binding protein
209836_x_at	0.144	1.096	1.031	0.943	1.232	AF060511		Homo sapiens clone 016b10 My016 protein mRNA, complete cds.
225796_at	0.381	3.127	3.5	0.647	0.991	AI684747	PXK	PX domain containing serine/threonine kinase
224330_s_at	0.141	1.701	1.098	0.875	1.073	AB049647	MRPL27	mitochondrial ribosomal protein L27
205361_s_at	0.0804	1.427	0.857	0.995	1.231	AI718295	PFDN4	prefoldin 4
227012_at	0.183	4.007	0.881	1.048	1.085	AI823986	MCFP	mitochondrial carrier family protein
209285_s_at	0.15	1.311	0.905	0.835	1.13	N38985	RAP140	retinoblastoma-associated protein 140
202785_at	0.141	1.499	0.917	0.984	0.989	NM_005001	NDUFA7	NADH dehydrogenase (ubiquinone) 1 alpha subcomplex, 7, 14.5kDa
208669_s_at	0.066	1.842	0.883	1.077	1.191	AF109873	CRI1	CREBBP/EP300 inhibitory protein 1
220477_s_at	0.101	1.319	0.983	0.858	1.248	NM_014145	C20orf30	chromosome 20 open reading frame 30
223106_at	0.0936	2.143	0.987	0.988	0.807	BC002496	C6orf53	chromosome 6 open reading frame 53
211929_at	0.0956	0.799	1.056	1.283	1.584	AA527502	hnRNPA3	heterogeneous nuclear ribonucleoprotein A3
209092_s_at	0.0469	1.021	1.047	1.026	1.291	AF061730	CGI-150	CGI-150 protein
214665_s_at	0.584	6.117	0.95	1.173	1.083	AK000095	CHP; SLC9A1BP	Homo sapiens cDNA FLJ20088 fis, clone COL03869
212993_at	0.782	11.54	0.677	1.251	1.343	AA114166	MGC23427	hypothetical protein MGC23427
221773_at	0.113	2.092	0.87	1.388	1.151	AW575374	ELK3	ELK3, ETS-domain protein (SRF accessory protein 2)
217773_s_at	0.0178	1.223	0.833	1.006	1.157	NM_002489	NDUFA4	NADH dehydrogenase (ubiquinone) 1 alpha subcomplex, 4, 9kDa
1557067_s_at	0.18	1.582	0.99	0.873	1.022	AI744735	LUC7L	LUC7-like (S. cerevisiae)
31845_at	0.373	2.908	0.891	1.133	1.359	4863928		Cluster Incl. U32645:Human myeloid elf-1 like factor (MEF) mRNA, complete cds /cds=(382,2373) /gb=U32645 /gi=1761934 /ug=Hs.151139 /len=4167
209199_s_at	0.404	6.728	11.95	0.644	0.842	N22468	MEF2C	MADS box transcription enhancer factor 2, polypeptide C (myocyte enhancer factor 2C)
200883_at	0.0478	1.764	0.826	0.779	1.031	NM_003366	UQCRC2	ubiquinol-cytochrome c reductase core protein II
224374_s_at	1.055	7.011	0.751	1.144	0.89	AF270513	EMILIN2	elastin microfibril interfacer 2
208296_x_at	0.0437	0.84	1.509	1.052	1.137	NM_014350	GG2-1	TNF-induced protein
229145_at	0.0715	0.772	1.406	1.197	1.549	AA541762		ni87d10.s1 NCI_CGAP_Pr21 Homo sapiens cDNA clone IMAGE:983827 3', mRNA sequence.
201847_at	0.0982	3.748	1.066	0.94	0.98	NM_000235	LIPA	lipase A, lysosomal acid, cholesterol esterase (Wolman disease)
204112_s_at	0.816	47.11	0.97	2.308	0.858	NM_006895	HNMT	histamine N-methyltransferase
213095_x_at	1.937	9.192	0.601	1.386	0.643	AF299327	AIF1	allograft inflammatory factor 1
215171_s_at	0.0887	2.051	0.985	0.991	1.111	AK023063	TIMM17A	translocase of inner mitochondrial membrane 17 homolog A (yeast)
200624_s_at	0.0827	0.886	1.175	0.992	1.267	AA577695	MATR3	matrin 3
217719_at	0.0436	1.235	0.987	0.929	0.947	NM_016091	EIF3S6IP	eukaryotic translation initiation factor 3, subunit 6 interacting protein
224560_at	1.282	6.52	0.813	1.034	0.652	BF107565		601823915F1 NIH_MGC_79 Homo sapiens cDNA clone IMAGE:4043714 5', mRNA sequence.
220942_x_at	0.0739	0.676	1.157	1.282	1.473	NM_014367	E2IG5	growth and transformation-dependent protein
205859_at	0.337	8.129	5.385	0.827	0.591	NM_004271	LY86	lymphocyte antigen 86
211684_s_at	0.128	1.889	0.942	0.883	0.903	AF250307	DNCI2	dynein, cytoplasmic, intermediate polypeptide 2
212410_at	0.147	1.212	1.075	0.919	1.243	AI346431	FLJ34588	Smhs2 homolog (rat)
220890_s_at	0.0762	0.942	1.186	0.949	1.191	NM_016355	DDX47	DEAD (Asp-Glu-Ala-Asp) box polypeptide 47
218467_at	0.0598	1.478	0.994	0.923	1.067	NM_020232	HCCA3	hepatocellular carcinoma susceptibility protein
202505_at	0.0833	1.249	0.944	0.928	1.096	NM_003092	SNRPB2	small nuclear ribonucleoprotein polypeptide B''
208804_s_at	0.0763	1.047	0.97	1.082	1.122	AL031681		gb:AL031681 /DB_XREF=gi:10198606 /FEA=FLmRNA /CNT=291 /TID=Hs.6891.1 /TIER=Stack /STK=78 /UG=Hs.6891 /LL=6431 /UG_GENE=SFRS6 /UG_TITLE=splicing factor, arginineserine-rich 6 /DEF=Human DNA sequence from clone 862K6 on chromosome 20q12-13.13. Contains the gene for a protein similar to Drosophila lethal (3) malignant brain tumor (l(3)mbt) protein, the SFRS6 gene for arginineserine-rich splicing fac…
201944_at	0.458	5.598	0.884	1.217	1.057	NM_000521	HEXB	hexosaminidase B (beta polypeptide)
201589_at	0.136	1.934	0.914	0.884	1.126	D80000	SMC1L1	SMC1 structural maintenance of chromosomes 1-like 1 (yeast)
221879_at	0.967	13.07	1.035	1.474	0.892	AA886335	CLN6	ceroid-lipofuscinosis, neuronal 6, late infantile, variant
201586_s_at	0.126	1.657	0.854	0.898	1.187	NM_005066	SFPQ	splicing factor proline/glutamine rich (polypyrimidine tract binding protein associated)
202126_at	0.113	1.458	0.891	0.753	0.961	AA156948	PRPF4B	PRP4 pre-mRNA processing factor 4 homolog B (yeast)
200058_s_at	0.155	0.954	1.027	0.976	1.396	BC001417	U5-200KD	U5 snRNP-specific protein, 200-KD
202677_at	0.163	1.308	0.962	1.046	1.112	NM_002890	RASA1	RAS p21 protein activator (GTPase activating protein) 1
224740_at	0.121	2.169	0.834	0.815	1.067	BE613001		Homo sapiens cDNA clone IMAGE:5270526, partial cds
205382_s_at	1.213	11.98	0.861	1.352	0.855	NM_001928	DF	D component of complement (adipsin)
205099_s_at	1.376	7.998	0.657	0.77	0.776	NM_001295	CCR1	chemokine (C-C motif) receptor 1
212038_s_at	0.123	1.768	0.951	0.864	1.06	AL515918	VDAC1	voltage-dependent anion channel 1
202484_s_at	0.165	2.695	1.084	0.895	0.961	AF072242	MBD2	methyl-CpG binding domain protein 2
212657_s_at	3.053	13.32	0.685	1.023	0.744	U65590		gb:U65590 /DB_XREF=gi:2707374 /FEA=mRNA /CNT=107 /TID=Hs.81134.0 /TIER=Stack /STK=35 /UG=Hs.81134 /LL=3557 /UG_GENE=IL1RN /UG_TITLE=interleukin 1 receptor antagonist /DEF=Homo sapiens IL-1 receptor antagonist IL-1Ra (IL-1RN) gene, alternatively spliced forms, complete cds
212454_x_at	0.0406	0.902	1.157	1.086	1.259	AI762552	HNRPDL	heterogeneous nuclear ribonucleoprotein D-like
215051_x_at	1.76	7.961	0.541	1.341	0.62	BF213829	AIF1	allograft inflammatory factor 1
210092_at	0.172	1.268	0.833	0.862	1.173	AF067173	MAGOH	mago-nashi homolog, proliferation-associated (Drosophila)
208706_s_at	0.159	1.452	0.947	0.966	1.091	AK026933	EIF5	eukaryotic translation initiation factor 5
210501_x_at	0.0634	1.319	0.921	0.939	1.072	AF119846		predicted protein of HQ1474; Homo sapiens PRO1474 mRNA, complete cds.
1554678_s_at	0.0525	1.079	1.248	0.864	1.214	AB066484	HNRPDL	heterogeneous nuclear ribonucleoprotein D-like
214141_x_at	0.0246	1.095	1.007	0.892	1.074	BF033354	SFRS7	splicing factor, arginine/serine-rich 7, 35kDa
230264_s_at	0.351	8.293	1.122	1.289	0.708	AA551090	AP1S2	adaptor-related protein complex 1, sigma 2 subunit
200595_s_at	0.0694	1.843	0.801	0.927	1.139	NM_003750	EIF3S10	eukaryotic translation initiation factor 3, subunit 10 theta, 150/170kDa
201339_s_at	0.0405	1.799	0.95	0.769	1.197	NM_002979	SCP2	sterol carrier protein 2
211047_x_at	0.161	3.364	0.806	1.009	0.929	BC006337	AP2S1	adaptor-related protein complex 2, sigma 1 subunit
215838_at	1.372	17.21	0.766	1.281	0.671	AF212842	LIR9	leukocyte Ig-like receptor 9
213699_s_at	0.0926	0.949	0.99	1.086	1.654	AA854017		Homo sapiens transcribed sequences
212830_at	1.628	12.14	0.594	1.146	0.697	W68084	EGFL5	EGF-like-domain, multiple 5
1567628_at	0.786	4.979	5.458	0.774	0.849	M28590	CD74	CD74 antigen (invariant polypeptide of major histocompatibility complex, class II antigen-associated)
221847_at	0.117	1.272	0.729	1.241	1.39	BF665706	TAS2R14	taste receptor, type 2, member 14
218334_at	0.102	1.47	0.841	0.919	1.163	NM_025075	NIF3L1BP1	Ngg1 interacting factor 3 like 1 binding protein 1
212802_s_at	0.203	1.719	0.81	0.829	1.174	AK023841	DKFZP434C212	DKFZP434C212 protein
223334_at	0.0977	1.358	0.828	0.914	1.152	AL136941	DKFZp586C1924	hypothetical protein DKFZp586C1924
225772_s_at	0.135	1.202	0.91	0.942	1.09	BF203664	MGC14288	hypothetical protein MGC14288
210105_s_at	0.0634	1.046	0.329	1.403	1.995	M14333	FYN	FYN oncogene related to SRC, FGR, YES
201433_s_at	0.0637	1.392	1.045	0.88	0.962	NM_014754	PTDSS1	phosphatidylserine synthase 1
210982_s_at	0.0257	4.856	5.731	0.643	0.748	M60333	HLA-DRA	major histocompatibility complex, class II, DR alpha
217294_s_at	0.0484	2.286	0.853	0.764	1.148	U88968	ENO1; NNE; PPH; MPB1; MBP-1; ENO1L1	Human alpha enolase like 1 (ENO1L1) mRNA, partial cds.
216515_x_at	0.0571	0.992	1.197	0.946	1.063	AL121585		gb:AL121585 /DB_XREF=gi:8248733 /FEA=DNA_1 /CNT=1 /TID=Hs.283864.0 /TIER=ConsEnd /STK=0 /UG=Hs.283864 /UG_TITLE=Human DNA sequence from clone RP11-504H3 on chromosome 20 Contains the SNX5 gene (sorting nexin 5), a gene similar to PTMA (prothymosin-alpha), the 3 end of a gene encoding a Zinc-finger protein, two CpG islands, ESTs, STSs and GSSs /DEF=Human DNA sequence from clone RP11-504H3 on chrom…
219279_at	0.126	0.899	0.951	1.144	1.629	NM_017718	FLJ20220	hypothetical protein FLJ20220
200662_s_at	0.118	1.791	0.885	0.914	1.08	NM_014765	TOMM20	translocase of outer mitochondrial membrane 20 homolog (yeast)
211794_at	1.967	8.013	0.769	1.156	0.79	AF198052	FYB	FYN binding protein (FYB-120/130)
219600_s_at	0.0981	0.987	0.851	0.991	1.286	NM_006134	C21orf4	chromosome 21 open reading frame 4
200689_x_at	0.0338	0.82	1.203	1.092	1.199	NM_001404	EEF1G	eukaryotic translation elongation factor 1 gamma
223059_s_at	0.114	0.603	1.048	1.475	1.774	BC004872	C10orf45	chromosome 10 open reading frame 45
204905_s_at	0.1	0.866	1.002	0.996	1.268	NM_004280	EEF1E1	eukaryotic translation elongation factor 1 epsilon 1
231045_x_at	0.11	1.669	1.006	0.941	0.972	H29876	SELH	selenoprotein H
205644_s_at	0.139	1.123	1.022	1.02	1.112	NM_003096	SNRPG	small nuclear ribonucleoprotein polypeptide G
211675_s_at	0.112	0.815	0.819	1.701	1.548	AF054589		gb:AF054589.1 /DB_XREF=gi:3426297 /FEA=FLmRNA /CNT=1 /TID=HsAffx.900466.714 /TIER=FL /STK=0 /DEF=Homo sapiens HIC protein isoform p40 and HIC protein isoform p32 mRNAs, complete cds. /PROD=HIC protein isoform p40 /FL=gb:AF054589.1
222103_at	0.126	1.216	0.913	0.957	1.025	AI434345	ATF1	activating transcription factor 1
212907_at	0.374	7.049	0.842	1.192	1.439	AI972416	SLC30A1	solute carrier family 30 (zinc transporter), member 1
220960_x_at	0.0214	0.9	1.032	1.028	1.11	NM_000983	RPL22	ribosomal protein L22
218320_s_at	0.12	1.095	0.925	0.937	1.117	NM_019056	P17.3	neuronal protein 17.3
212251_at	0.123	1.707	1.099	0.838	1.054	AI972475	LYRIC	LYRIC/3D3
202295_s_at	0.319	6.77	2.362	1.023	0.567	NM_004390	CTSH	cathepsin H
208843_s_at	0.0837	1.294	0.889	0.986	1.18	BC001408	GORASP2	golgi reassembly stacking protein 2, 55kDa
221476_s_at	0.0146	0.993	1.059	0.91	1.059	AF279903	RPL15	ribosomal protein L15
205863_at	2.47	19.44	0.491	1.843	0.185	NM_005621	S100A12	S100 calcium binding protein A12 (calgranulin C)
211474_s_at	0.33	2.891	0.777	0.909	1.271	BC004948		gb:BC004948.1 /DB_XREF=gi:13436313 /FEA=FLmRNA /CNT=1 /TID=Hs.41072.2 /TIER=FL /STK=0 /UG=Hs.41072 /LL=5269 /UG_GENE=SERPINB6 /DEF=Homo sapiens, clone MGC:10846, mRNA, complete cds. /PROD=Unknown (protein for MGC:10846) /FL=gb:BC004948.1
209306_s_at	0.376	2.862	15.74	0.586	0.993	AI139569	SWAP70	SWAP-70 protein
212085_at	0.0436	1.878	1.083	0.725	0.893	AA916851	SLC25A6	solute carrier family 25 (mitochondrial carrier; adenine nucleotide translocator), member 6
202168_at	0.0611	1.335	0.946	1.014	1.09	NM_003187	TAF9	TAF9 RNA polymerase II, TATA box binding protein (TBP)-associated factor, 32kDa
202155_s_at	1.638	6.939	0.739	0.912	0.646	NM_005085	NUP214	nucleoporin 214kDa
200029_at	0.0148	0.934	1.05	1.001	1.085	NM_000981	RPL19	ribosomal protein L19
226538_at	0.172	1.568	0.908	1.027	1.128	AV700323	MAN2A1	mannosidase, alpha, class 2A, member 1
212296_at	0.0858	1.272	0.886	1.047	1.232	NM_005805	PSMD14	proteasome (prosome, macropain) 26S subunit, non-ATPase, 14
209499_x_at	1.005	7.755	0.967	0.986	0.68	BF448647	TNFSF13	tumor necrosis factor (ligand) superfamily, member 13
212967_x_at	0.0409	0.903	1.25	1.114	1.119	AW148801	NAP1L1	nucleosome assembly protein 1-like 1
211623_s_at	0.116	0.787	1.128	1.099	1.466	M30448	CSNK2B	casein kinase II beta subunit; Human casein kinase II beta subunit mRNA, complete cds.
203893_at	0.11	1.001	1.049	0.821	1.199	NM_016283	TAF9	TAF9 RNA polymerase II, TATA box binding protein (TBP)-associated factor, 32kDa
203403_s_at	0.0605	1.391	0.948	0.717	1.052	NM_005977	RNF6	ring finger protein (C3H2C3 type) 6
201560_at	0.82	5.366	8.057	0.768	0.853	NM_013943	CLIC4	chloride intracellular channel 4
228766_at	0.84	70.52	0.989	2.224	0.86	AW299226	CD36	CD36 antigen (collagen type I receptor, thrombospondin receptor)
201194_at	0.0781	1.101	0.702	1.276	1.59	NM_003009	SEPW1	selenoprotein W, 1
219137_s_at	0.099	1.245	0.98	0.884	1.155	NM_020194	GL004	GL004 protein
200743_s_at	0.143	3.754	1.005	0.982	0.94	NM_000391	CLN2	ceroid-lipofuscinosis, neuronal 2, late infantile (Jansky-Bielschowsky disease)
208893_s_at	1.117	13.22	0.777	1.214	0.429	BC005047	DUSP6	dual specificity phosphatase 6
203137_at	0.164	1.205	0.976	1	1.128	NM_004906	WTAP	Wilms tumor 1 associated protein
201592_at	0.0233	1.012	1.003	0.998	1.071	NM_003756	EIF3S3	eukaryotic translation initiation factor 3, subunit 3 gamma, 40kDa
224892_at	0.2	1.629	1.267	0.762	0.938	BF680495		602155211F1 NIH_MGC_83 Homo sapiens cDNA clone IMAGE:4296171 5', mRNA sequence.
219788_at	2.73	12.5	0.758	0.959	0.542	NM_013439	PILRA	paired immunoglobin-like type 2 receptor alpha
208766_s_at	0.0459	1.096	0.893	0.863	1.132	BC001449	HNRPR	heterogeneous nuclear ribonucleoprotein R
226576_at	0.878	9.075	0.655	0.793	2.102	AI768563	GRAF	GTPase regulator associated with focal adhesion kinase pp125(FAK)
203156_at	0.12	0.94	1.309	1.089	1.17	NM_016248	AKAP11	A kinase (PRKA) anchor protein 11
210660_at	1.198	14.59	0.806	1.158	0.652	AF025529	LILRB1	leukocyte immunoglobulin-like receptor, subfamily B (with TM and ITIM domains), member 1
203190_at	0.0902	1.967	0.701	0.946	1.225	NM_002496	NDUFS8	NADH dehydrogenase (ubiquinone) Fe-S protein 8, 23kDa (NADH-coenzyme Q reductase)
202170_s_at	0.106	1.273	1.044	0.883	1.089	AF151057	AASDHPPT	aminoadipate-semialdehyde dehydrogenase-phosphopantetheinyl transferase
200877_at	0.0689	0.955	0.906	0.897	1.132	NM_006430	CCT4; SRB; Cctd	synonyms: SRB, Cctd; chaperonin containing t-complex polypeptide 1, delta subunit; go_component: cytoplasm [goid 0005737] [evidence NR]; go_function: chaperone activity [goid 0003754] [evidence TAS] [pmid 8626763]; go_function: ATP binding [goid 0005524] [evidence IEA]; go_process: protein folding [goid 0006457] [evidence TAS] [pmid 9819444]; go_process: regulation of cell cycle [goid 0000074] [e…
234987_at	0.0292	3.334	0.16	1.362	1.246	AV715309	na	Homo sapiens similar to dJ132F21.2 (Contains a novel protein similar to the L82E from Drosophila) (LOC343574), mRNA
209181_s_at	0.0998	1.323	1.037	0.909	1.117	U49245	RABGGTB	Rab geranylgeranyltransferase, beta subunit
223191_at	0.0542	1.273	0.976	0.909	1.1	AF151037	C14orf112	chromosome 14 open reading frame 112
208662_s_at	0.0876	0.823	1.143	1.159	1.469	AI885338	TTC3	tetratricopeptide repeat domain 3
200810_s_at	0.142	0.897	1.456	1.093	1.343	NM_001280	CIRBP	cold inducible RNA binding protein
203428_s_at	0.0715	0.814	0.664	1.221	1.616	AB028628	ASF1A	ASF1 anti-silencing function 1 homolog A (S. cerevisiae)
227889_at	1.701	8.911	0.815	1.025	0.738	AI765437	CAPNS2	calpain small subunit 2
202041_s_at	0.172	1.993	1.096	0.936	1.041	NM_004214	FIBP	fibroblast growth factor (acidic) intracellular binding protein
224786_at	0.0771	1.033	1.121	0.945	1.361	AL133580	SCOC	short coiled-coil protein
213356_x_at	0.0928	1.001	0.957	1.028	1.075	AL568186	HNRPA1	heterogeneous nuclear ribonucleoprotein A1
225945_at	0.0972	1.098	1.028	0.92	1.256	BF219240	VIK	vav-1 interacting Kruppel-like protein
224948_at	0.0657	1.356	0.881	0.973	1.091	BF970023	MRPS24	mitochondrial ribosomal protein S24
219449_s_at	0.209	1.981	0.983	0.944	1.077	NM_017866	FLJ20533	hypothetical protein FLJ20533
201739_at	2.085	10.48	0.575	0.822	0.547	NM_005627	SGK	serum/glucocorticoid regulated kinase
203973_s_at	1.564	7.81	0.372	0.709	0.624	NM_005195	KIAA0146	KIAA0146 protein
224574_at	0.085	1.177	1.033	0.945	1.13	AV759602	MGC49942	Homo sapiens transcribed sequence with moderate similarity to protein pir:I60307 (E. coli) I60307 beta-galactosidase, alpha peptide - Escherichia coli
223105_s_at	0.0289	1.299	1.01	0.965	0.944	BC002496	C6orf53	chromosome 6 open reading frame 53
203909_at	0.196	1.779	0.772	1.286	1.483	NM_006359	SLC9A6	solute carrier family 9 (sodium/hydrogen exchanger), isoform 6
224981_at	0.144	2.223	0.919	0.947	1.089	AL520900	LOC124446	hypothetical protein BC017488
223640_at	0.0617	1.55	0.22	0.989	2.277	AF285447	HCST	hematopoietic cell signal transducer
210371_s_at	0.0769	1.369	1.045	0.703	1.026	BC003092	RBBP4	retinoblastoma binding protein 4
215548_s_at	0.0939	1.547	1.048	0.782	1.002	AB020724	C14orf163	chromosome 14 open reading frame 163
201816_s_at	0.294	4.032	1.082	1.221	0.973	NM_001483	GBAS	glioblastoma amplified sequence
217106_x_at	0.0934	0.937	0.782	1.113	1.223	AF091078	HSA9761	putative dimethyladenosine transferase
224635_s_at	0.0952	1.191	0.996	0.856	1.276	AI017106	BIRC6	baculoviral IAP repeat-containing 6 (apollon)
201385_at	0.101	1.159	0.963	0.941	1.167	NM_001358	DHX15	DEAH (Asp-Glu-Ala-His) box polypeptide 15
220066_at	1.092	10.8	0.765	1.208	0.784	NM_022162	CARD15	caspase recruitment domain family, member 15
201166_s_at	0.162	1.353	0.867	1.012	1.129	NM_014676	PUM1	pumilio homolog 1 (Drosophila)
218217_at	0.379	7.89	2.141	0.925	0.612	NM_021626	RISC	likely homolog of rat and mouse retinoid-inducible serine carboxypeptidase
204646_at	0.211	9.16	0.39	1.606	1.271	NM_000110	DPYD	dihydropyrimidine dehydrogenase
218035_s_at	2.067	9.283	0.912	0.964	0.45	NM_019027	FLJ20273	RNA-binding protein
200629_at	0.438	8.005	1.244	1.288	0.764	NM_004184	WARS	tryptophanyl-tRNA synthetase
201327_s_at	0.123	1.634	0.908	0.973	1.105	NM_001762	CCT6A	chaperonin containing TCP1, subunit 6A (zeta 1)
1553678_a_at	0.0743	1.252	0.998	1.476	1.151	NM_133376	ITGB1	integrin, beta 1 (fibronectin receptor, beta polypeptide, antigen CD29 includes MDF2, MSK12)
217832_at	0.108	1.377	0.798	0.893	1.26	BE672181	SYNCRIP	synaptotagmin binding, cytoplasmic RNA interacting protein
218203_at	0.0662	1.28	0.833	0.892	1.119	NM_013338	ALG5	asparagine-linked glycosylation 5 homolog (yeast, dolichyl-phosphate beta-glucosyltransferase)
212761_at	0.881	12.99	0.667	1.614	0.983	AI949687	TCF7L2	transcription factor 7-like 2 (T-cell specific, HMG-box)
223922_x_at	0.804	15.11	0.777	1.827	0.53	AB013104	MS4A6A	membrane-spanning 4-domains, subfamily A, member 6A
224597_at	0.127	1.405	0.832	1.07	1.168	AV729406		Homo sapiens mRNA; cDNA DKFZp566E0124 (from clone DKFZp566E0124)
208768_x_at	0.025	0.897	1.054	1.022	1.112	D17652	RPL22	ribosomal protein L22
204971_at	0.927	16.88	0.44	1.607	0.134	NM_005213	CSTA	cystatin A (stefin A)
219015_s_at	0.197	1.622	1.035	0.786	0.991	NM_018466	MDS031	uncharacterized hematopoietic stem/progenitor cells protein MDS031
201923_at	0.141	2.306	0.898	0.913	1.088	NM_006406	PRDX4	peroxiredoxin 4
201422_at	0.275	6.81	1.282	0.986	0.208	NM_006332	IFI30	interferon, gamma-inducible protein 30
212671_s_at	0.123	2.697	9.624	0.535	0.971	BG397856	HLA-DQA1	major histocompatibility complex, class II, DQ alpha 1
200762_at	0.303	12.25	0.948	1.543	0.793	NM_001386	DPYSL2	dihydropyrimidinase-like 2
200064_at	0.0788	0.853	1.487	0.995	1.448	AF275719	HSPCB	heat shock 90kDa protein 1, beta
212638_s_at	0.16	1.075	0.484	1.988	2.009	BF131791		601820701F1 NIH_MGC_58 Homo sapiens cDNA clone IMAGE:4052256 5', mRNA sequence.
211378_x_at	0.122	1.018	1.052	0.892	1.047	BC001224		gb:BC001224.1 /DB_XREF=gi:12654762 /FEA=FLmRNA /CNT=1 /TID=Hs.267690.0 /TIER=FL /STK=0 /UG=Hs.267690 /LL=57488 /UG_GENE=KIAA1228 /DEF=Homo sapiens, clone MGC:982, mRNA, complete cds. /PROD=Unknown (protein for MGC:982) /FL=gb:BC001224.1
208627_s_at	0.179	1.312	0.999	0.893	0.953	BE966374		601660422R1 NIH_MGC_71 Homo sapiens cDNA clone IMAGE:3906197 3', mRNA sequence.
221802_s_at	1.002	21.59	0.903	1.35	0.827	AU157109	KIAA1598	KIAA1598 protein
217798_at	0.144	1.183	0.849	0.933	1.101	AI123426	CNOT2	CCR4-NOT transcription complex, subunit 2
227740_at	0.128	1.084	0.951	1.011	1.376	AW173222	KIS	kinase interacting with leukemia-associated gene (stathmin)
1555844_s_at	0.135	1.262	0.876	0.968	1.275	AL713781	HNRPM	heterogeneous nuclear ribonucleoprotein M
223343_at	0.391	22.15	1.525	1.808	0.423	AI301935	MS4A7	membrane-spanning 4-domains, subfamily A, member 7
224830_at	0.0902	1.092	0.964	0.989	1.228	AL520677	CPSF5	cleavage and polyadenylation specific factor 5, 25 kDa
210759_s_at	0.144	1.761	0.954	0.964	1.113	M64992	PSMA1	proteasome (prosome, macropain) subunit, alpha type, 1
224841_x_at	0.0862	0.588	1.296	1.333	1.5	BF316352	LOC348531	Homo sapiens mRNA; cDNA DKFZp564D0164 (from clone DKFZp564D0164)
212829_at	0.139	0.973	0.87	1.149	2.068	BE878277		Homo sapiens cDNA FLJ13267 fis, clone OVARC1000964.
1555736_a_at	1.011	13.39	0.666	1.018	1.188	AF165187	AGTRAP	angiotensin II receptor-associated protein
225710_at	0.529	9.251	2.468	0.653	0.311	H99792		Homo sapiens cDNA FLJ34013 fis, clone FCBBF2002111.
201304_at	0.0715	1.046	1.014	0.866	1.241	NM_005000	NDUFA5	NADH dehydrogenase (ubiquinone) 1 alpha subcomplex, 5, 13kDa
220755_s_at	0.197	0.893	1.259	1.175	1.309	NM_016947	C6orf48	chromosome 6 open reading frame 48
201290_at	0.169	2.115	0.966	1.042	1.041	NM_014300	SPC18	signal peptidase complex (18kD)
200936_at	0.0167	0.983	1.242	0.896	1.064	NM_000973	RPL8	ribosomal protein L8
202437_s_at	0.863	51.55	0.924	1.636	0.821	NM_000104	CYP1B1	cytochrome P450, family 1, subfamily B, polypeptide 1
226230_at	0.136	1.059	0.965	0.934	1.208	AA541716	KIAA1387	KIAA1387 protein
202902_s_at	0.649	5.736	0.954	0.892	0.384	NM_004079	CTSS	cathepsin S
202833_s_at	3.288	19.52	0.54	1.196	0.148	NM_000295	SERPINA1	serine (or cysteine) proteinase inhibitor, clade A (alpha-1 antiproteinase, antitrypsin), member 1
215933_s_at	0.617	7.705	7.04	0.716	0.661	Z21533	HHEX	hematopoietically expressed homeobox
200773_x_at	0.0372	0.968	1.161	0.955	1.057	NM_002823	PTMA	prothymosin, alpha (gene sequence 28)
205098_at	1.39	11.67	0.606	0.841	0.755	AI421071	CCR1	chemokine (C-C motif) receptor 1
204319_s_at	0.0454	1.168	0.261	1.363	1.589	NM_002925	RGS10	regulator of G-protein signalling 10
201676_x_at	0.094	1.708	0.899	0.906	1.047	NM_002786	PSMA1	proteasome (prosome, macropain) subunit, alpha type, 1
219947_at	1.467	13.57	0.864	0.906	0.243	NM_016184	CLECSF6	C-type (calcium dependent, carbohydrate-recognition domain) lectin, superfamily member 6
218059_at	0.106	1.394	1.139	0.842	0.99	NM_016096	LOC51123	HSPC038 protein
213982_s_at	0.0982	1.471	1.236	0.861	1.106	BG107203	HHL	expressed in hematopoietic cells, heart, liver
200598_s_at	0.0713	1.159	0.97	0.838	1.813	AI582238	TRA1	tumor rejection antigen (gp96) 1
203484_at	0.0361	1.317	0.768	0.981	1.271	NM_014302	SEC61G	Sec61 gamma subunit
200790_at	0.175	0.735	3.139	0.995	1.284	NM_002539	ODC1	ornithine decarboxylase 1
212149_at	0.153	1.086	1.001	0.962	1.236	AW470003	KIAA0143	KIAA0143 protein
203427_at	0.101	0.648	0.91	1.35	1.809	NM_014034	ASF1A	ASF1 anti-silencing function 1 homolog A (S. cerevisiae)
200025_s_at	0.0155	0.95	1.041	1.02	1.092	NM_000988	RPL27	ribosomal protein L27
229937_x_at	0.472	8.041	2.808	0.806	0.935	AI681260	LILRB1	leukocyte immunoglobulin-like receptor, subfamily B (with TM and ITIM domains), member 1
203645_s_at	0.929	19.43	0.941	1.691	0.748	NM_004244	CD163	CD163 antigen
221210_s_at	3.033	17.3	0.799	1.133	0.832	NM_030769	NPL	N-acetylneuraminate pyruvate lyase (dihydrodipicolinate synthase)
221743_at	0.114	1.123	0.949	0.922	1.065	AI472139	CUGBP1	CUG triplet repeat, RNA binding protein 1
208818_s_at	0.32	6.727	0.81	1.121	1.012	BC000419	COMT	catechol-O-methyltransferase
218286_s_at	0.134	2.444	0.812	0.907	1.169	NM_014245	RNF7	ring finger protein 7
202467_s_at	0.0858	1.549	0.851	1.065	1.115	NM_004236	TRIP15	thyroid receptor interacting protein 15
201590_x_at	0.0562	4.197	0.907	1.113	0.94	NM_004039	ANXA2	annexin A2
222985_at	0.247	2.728	0.931	1.02	0.968	AB024334	YWHAG	tyrosine 3-monooxygenase/tryptophan 5-monooxygenase activation protein, gamma polypeptide
202060_at	0.0798	1.055	0.935	0.692	1.203	NM_014633	SH2BP1	SH2 domain binding protein 1 (tetratricopeptide repeat containing)
213375_s_at	0.205	2.247	1.047	0.959	1.003	N80918	CG018	hypothetical gene CG018
201470_at	0.153	3.851	0.818	1.129	1.111	NM_004832	GSTO1	glutathione S-transferase omega 1
201403_s_at	0.107	1.583	0.734	0.884	1.152	NM_004528	MGST3	microsomal glutathione S-transferase 3
213376_at	0.123	1.061	1.028	1.081	1.232	AI656706	ZBTB1	zinc finger and BTB domain containing 1
224439_x_at	0.19	1.899	0.863	0.917	1.11	BC005966	RNF7	ring finger protein 7
203721_s_at	0.0956	1.49	0.982	0.9	1.104	NM_016001	CGI-48	CGI-48 protein
201955_at	0.0626	1.189	0.957	0.854	1.193	AL137784		gb:AL137784 /DB_XREF=gi:9863487 /FEA=FLmRNA /CNT=179 /TID=Hs.118442.0 /TIER=Stack /STK=84 /UG=Hs.118442 /LL=892 /UG_GENE=CCNC /UG_TITLE=cyclin C /DEF=Human DNA sequence from clone RP1-199J3 on chromosome 6 Contains ESTs, STSs, GSSs and CpG islands. Contains part of the gene for a novel protein similar to ubiquitin carboxyl-terminal hudrolase 16 (EC 3.1.2.15), a novel gene, the CCNC gene encodin..…
225073_at	0.0915	0.938	1.026	1.115	1.301	NM_016488	PPHLN1	periphilin 1
209009_at	0.0515	1.554	0.902	0.92	1.025	BC001169	ESD	esterase D/formylglutathione hydrolase
200955_at	0.118	1.563	0.772	0.938	1.123	NM_006839	IMMT	inner membrane protein, mitochondrial (mitofilin)
201746_at	0.173	1.311	1.176	0.931	0.998	NM_000546	TP53	tumor protein p53 (Li-Fraumeni syndrome)
213503_x_at	0.0612	4.389	0.894	1.16	0.951	BE908217		601500477F1 NIH_MGC_70 Homo sapiens cDNA clone IMAGE:3902323 5', mRNA sequence.
200816_s_at	0.133	1.212	0.878	0.855	1.196	NM_000430	PAFAH1B1	platelet-activating factor acetylhydrolase, isoform Ib, alpha subunit 45kDa
202502_at	0.0764	1.125	1.708	0.9	1.217	NM_000016	ACADM	acyl-Coenzyme A dehydrogenase, C-4 to C-12 straight chain
211921_x_at	0.053	1.093	1.159	0.911	1.028	AF348514	PTMA	Homo sapiens fetal thymus prothymosin alpha mRNA, complete cds
200892_s_at	0.0972	1.179	1.039	0.913	1.108	BC000451	SFRS10	splicing factor, arginine/serine-rich 10 (transformer 2 homolog, Drosophila)
204839_at	0.0927	1.007	0.941	0.937	1.239	NM_015918	POP5	RNase MRP/RNase P protein-like
204249_s_at	0.877	8.267	0.91	0.955	0.484	NM_005574	LMO2	LIM domain only 2 (rhombotin-like 1)
225523_at	0.0551	1.481	1.015	0.915	1.067	AV726817	MRPL53	mitochondrial ribosomal protein L53
223516_s_at	0.0458	1.354	1.012	0.853	1.06	AF216754	C6orf49	chromosome 6 open reading frame 49
219762_s_at	0.0118	0.736	1.278	1.191	1.468	NM_015414	RPL36	ribosomal protein L36
200937_s_at	0.0302	0.856	1.055	0.983	1.134	NM_000969	RPL5	ribosomal protein L5
202741_at	0.0501	0.376	1.142	1.54	2.251	AA130247	PRKACB	protein kinase, cAMP-dependent, catalytic, beta
209974_s_at	0.0506	0.785	1.121	1.285	1.721	AF047473	BUB3	BUB3 budding uninhibited by benzimidazoles 3 homolog (yeast)
201135_at	0.171	1.742	1.053	0.818	1.019	NM_004092	ECHS1	enoyl Coenzyme A hydratase, short chain, 1, mitochondrial
201257_x_at	0.0495	0.919	1.025	1.006	1.077	NM_001006	RPS3A	ribosomal protein S3A
208074_s_at	0.165	4.216	0.846	0.973	1	NM_021575	AP2S1	adaptor-related protein complex 2, sigma 1 subunit
227647_at	1.838	11.35	0.608	1.076	0.481	AI692703	KCNE3	potassium voltage-gated channel, Isk-related family, member 3
225919_s_at	0.828	9.488	0.889	1.291	0.737	AI832598	MGC23980	hypothetical protein MGC23980
215780_s_at	0.117	1.721	1.352	0.656	0.93	Z95126		Human DNA sequence from clone RP1-30P20 on chromosome Xq21.1-21.3, complete sequence.
203126_at	1.611	10.44	0.772	1.017	0.69	NM_014214	IMPA2	inositol(myo)-1(or 4)-monophosphatase 2
211969_at	0.0387	1.023	0.833	0.963	1.324	BG420237	HSPCA	heat shock 90kDa protein 1, alpha
219014_at	0.0235	0.87	1.578	0.685	1.032	NM_016619	PLAC8	placenta-specific 8
1559399_s_at	0.108	1.305	1.385	0.685	0.944	BC015986	FLJ20094	hypothetical protein FLJ20094
219030_at	0.0652	1.344	0.92	0.871	1.085	NM_016058	CGI-121	CGI-121 protein
208130_s_at	1.464	10.53	0.767	1.135	0.655	NM_030984	TBXAS1	thromboxane A synthase 1 (platelet, cytochrome P450, family 5, subfamily A)
243366_s_at	0.0782	1.442	0.877	0.885	1.219	AI936034		wo47c10.x1 NCI_CGAP_Gas4 Homo sapiens cDNA clone IMAGE:2458482 3', mRNA sequence.
217900_at	0.0837	1.306	0.941	0.912	1.046	NM_018060	FLJ10326	mitochondrial isoleucine tRNA synthetase
203773_x_at	0.494	4.728	0.713	1.536	1.025	NM_000712	BLVRA	biliverdin reductase A
216342_x_at	0.0397	0.753	1.059	1.099	1.206	AL121916		gb:AL121916 /DB_XREF=gi:7406639 /FEA=DNA_2 /CNT=1 /TID=Hs.283838.0 /TIER=ConsEnd /STK=0 /UG=Hs.283838 /UG_TITLE=Human DNA sequence from clone RP1-189G13 on chromosome 20. Contains an RPL7A (60S ribosomal protein L7A) (SURF3) pseudogene, part of an RPS4 (40S ribosomal protein S4) pseudogene, ESTs, STSs and GSSs /DEF=Human DNA sequence from clone RP1-189G13 on chromosome 20. Contains an RPL7A (60S …
200024_at	0.0281	0.738	1.304	1.031	1.257	NM_001009	RPS5	ribosomal protein S5
202475_at	0.192	1.597	0.889	0.977	1.029	NM_006326	NIFIE14	synonym: MGC1936; Homo sapiens seven transmembrane domain protein (NIFIE14), mRNA.
201254_x_at	0.0232	0.817	1.193	1.168	1.251	NM_001010	RPS6	ribosomal protein S6
201193_at	0.48	6.859	1.129	1.105	0.989	NM_005896	IDH1	isocitrate dehydrogenase 1 (NADP+), soluble
1552316_a_at	0.142	1.446	0.14	1.284	1.384	NM_130759	IMAP1	immunity associated protein 1
217478_s_at	0.0796	4.077	5.406	0.518	0.831	X76775		gb:X76775 /DB_XREF=gi:512468 /FEA=DNA_1 /CNT=1 /TID=Hs.77522.1 /TIER=ConsEnd /STK=0 /UG=Hs.77522 /LL=3108 /UG_GENE=HLA-DMA /UG_TITLE=major histocompatibility complex, class II, DM alpha /DEF=H.sapiens HLA-DMA gene
218026_at	0.0833	1.673	1.009	0.745	1.072	NM_014019	HSPC009	HSPC009 protein
205885_s_at	0.0984	2.749	0.942	0.732	1.244	L12002	ITGA4	integrin, alpha 4 (antigen CD49D, alpha 4 subunit of VLA-4 receptor)
208700_s_at	1.016	8.288	0.923	1.122	0.708	L12711	TKT	transketolase (Wernicke-Korsakoff syndrome)
224569_s_at	0.111	2.312	0.635	1.245	1.208	AW242432	IRF2BP2	interferon regulatory factor 2 binding protein 2
223071_at	0.0517	1.418	0.826	0.769	1.105	AL136667	HSPC039	HSPC039 protein
203771_s_at	0.637	6.073	0.767	1.453	1.045	AA740186	BLVRA	biliverdin reductase A
208146_s_at	0.418	34.69	1.006	2.45	0.47	NM_031311	CPVL	carboxypeptidase, vitellogenic-like
213738_s_at	0.0398	1.346	0.982	0.951	1.077	AI587323	ATP5A1	ATP synthase, H+ transporting, mitochondrial F1 complex, alpha subunit, isoform 1, cardiac muscle
215963_x_at	0.0553	0.642	1.186	1.19	1.325	Z98200		Human DNA sequence from clone RP1-111B22 on chromosome 6q16-21, complete sequence.
208661_s_at	0.168	0.822	1.046	1.032	1.336	AW510696	TTC3	tetratricopeptide repeat domain 3
211729_x_at	0.532	5.134	0.639	1.41	1.018	BC005902	BLVRA	biliverdin reductase A
230550_at	0.923	32.21	0.993	2.183	0.811	AA045175	MS4A6A	membrane-spanning 4-domains, subfamily A, member 6A
231579_s_at	1.158	16.23	0.91	1.181	0.482	BE968786	TIMP2	tissue inhibitor of metalloproteinase 2
225390_s_at	0.2	1.684	0.77	1.051	1.47	AL390127	KLF13	Kruppel-like factor 13
200003_s_at	0.0176	1.004	1.016	1.012	1.214	NM_000991	RPL28	ribosomal protein L28
211404_s_at	0.931	8.086	1.26	0.903	0.741	BC004371	APLP2	amyloid beta (A4) precursor-like protein 2
201653_at	0.0418	1.729	0.836	0.957	0.979	NM_005776	CNIH	cornichon homolog (Drosophila)
228771_at	0.435	7.256	4.363	0.708	0.586	AI651212	ADRBK2	adrenergic, beta, receptor kinase 2
225036_at	0.0486	0.935	1.064	0.937	1.182	BF969806		602272255F1 NIH_MGC_84 Homo sapiens cDNA clone IMAGE:4360501 5', mRNA sequence.
201565_s_at	0.0581	1.92	0.131	1.092	2.823	NM_002166	ID2	inhibitor of DNA binding 2, dominant negative helix-loop-helix protein
217722_s_at	0.136	0.958	1.003	0.936	1.218	NM_016645	NEUGRIN	mesenchymal stem cell protein DSC92
211939_x_at	0.0193	1.116	0.908	0.949	1.136	X74070	BTF3	basic transcription factor 3
200741_s_at	0.0347	0.821	1.019	1.003	1.042	NM_001030	RPS27	ribosomal protein S27 (metallopanstimulin 1)
217140_s_at	0.137	1.63	0.908	0.816	1.008	AJ002428	VDAC1P	Homo sapiens VDAC1 pseudogene.
201584_s_at	0.0578	1.043	1.135	0.85	1.157	NM_005804	DDX39	DEAD (Asp-Glu-Ala-Asp) box polypeptide 39
207610_s_at	3.003	17.32	0.784	1.232	0.508	NM_013447	EMR2	egf-like module containing, mucin-like, hormone receptor-like 2
225359_at	0.199	0.893	1.114	1.021	1.379	BF666961	LOC131118	similar to RIKEN cDNA 1810055D05
211985_s_at	0.0885	0.86	0.86	1.522	2.416	AI653730	CALM1	calmodulin 1 (phosphorylase kinase, delta)
204326_x_at	0.112	1.193	0.191	1.158	1.777	NM_002450	MT1L	synonyms: MT1, MT1R; metallothionein 1R; Homo sapiens metallothionein 1L (MT1L), mRNA.
214167_s_at	0.0187	0.763	1.149	0.998	1.237	AA555113	RPLP0	Homo sapiens transcribed sequence with moderate similarity to protein sp:P05388 (H.sapiens) RLA0_HUMAN 60S acidic ribosomal protein P0 (L10E)
218501_at	0.0735	1.169	0.749	1.345	2.017	NM_019555	ARHGEF3	Rho guanine nucleotide exchange factor (GEF) 3
217865_at	1.258	8.369	0.674	1.07	0.697	NM_018434	RNF130	ring finger protein 130
218495_at	0.0405	0.955	0.991	1.035	1.194	NM_004182	UXT	ubiquitously-expressed transcript
215136_s_at	0.0598	0.796	1.203	1.126	1.348	AL050353	OIP2	Opa-interacting protein 2
213614_x_at	0.0216	0.968	1.016	0.969	1.031	BE786672		Human HepG2 3' region MboI cDNA, clone hmd6a12m3.
219666_at	0.776	28.63	0.987	2.559	0.596	NM_022349	MS4A6A	membrane-spanning 4-domains, subfamily A, member 6A
227087_at	0.12	1.437	0.183	1.256	1.816	AA126419	INPP4A	inositol polyphosphate-4-phosphatase, type I, 107kDa
218450_at	0.619	7.197	1.023	1.277	0.952	NM_015987	HEBP1	heme binding protein 1
223809_at	3.439	24.37	0.973	1.351	0.583	AF076642	RGS18	regulator of G-protein signalling 18
226243_at	0.0993	1.938	1.12	0.926	1.021	BF590958		Homo sapiens similar to ENSANGP00000018456 (LOC376871), mRNA
1555851_s_at	0.126	1.147	0.693	1.356	1.52	AW514401	SEPW1	selenoprotein W, 1
200626_s_at	0.0484	0.859	1.014	0.956	1.283	NM_018834	MATR3	matrin 3
223043_at	0.126	1.3	0.858	0.779	1.172	AF151018	LOC51234	hypothetical protein LOC51234
223329_x_at	0.13	1.421	0.934	0.981	1.041	NM_006704	SUGT1	SGT1, suppressor of G2 allele of SKP1 (S. cerevisiae)
217379_at	0.0858	0.817	1.104	1.054	1.253	AL121934	bA209A2.1	bA209A2.1 (60S ribosomal protein L10 (RPL10) pseudogene) match: proteins: Tr:Q08018 Sw:Q29195 Sw:P45633 Sw:P93847 Tr:Q9ZVG7 Sw:P45634 Sw:P45635 Sw:Q08770 Tr:O96647 Tr:Q40650 Sw:P41805 Sw:O22431 Sw:Q09127 Sw:P27635 Sw:Q39724 Sw:Q08200 Sw:O61231 Sw:Q09533 Sw:Q40649; Human DNA sequence from clone RP11-209A2 on chromosome 6. Contains a 60S ribosomal protein L10 (RPL10) pseudogene, STSs and GSSs, comp…
200838_at	0.501	7.562	0.989	1.561	0.672	NM_001908	CTSB	cathepsin B
217768_at	0.016	1.17	0.946	0.877	1.042	NM_016039	C14orf166	chromosome 14 open reading frame 166
202436_s_at	0.909	22.91	0.946	1.382	0.716	AU144855	CYP1B1	cytochrome P450, family 1, subfamily B, polypeptide 1
200081_s_at	0.0227	0.825	1.205	1.134	1.262	BE741754	RPS6	ribosomal protein S6
200032_s_at	0.0227	0.831	1.014	1.017	1.048	NM_000661	RPL9	ribosomal protein L9
201922_at	0.0817	0.93	1.136	1.046	1.186	NM_014886	TINP1	TGF beta-inducible nuclear protein 1
201360_at	0.762	29.54	1.142	2.103	0.686	NM_000099	CST3	cystatin C (amyloid angiopathy and cerebral hemorrhage)
220526_s_at	0.0654	1.236	0.749	0.88	1.134	NM_017971	MRPL20	mitochondrial ribosomal protein L20
217266_at	0.0539	0.913	1.105	0.862	1.092	Z97353		Human DNA sequence from clone RP1-90L6 on chromosome 22q11.21-11.23, complete sequence.
203621_at	0.0987	1.722	0.959	0.841	0.955	NM_002492	NDUFB5	NADH dehydrogenase (ubiquinone) 1 beta subcomplex, 5, 16kDa
208517_x_at	0.0263	1.14	0.903	0.915	1.102	NM_001207	BTF3	basic transcription factor 3
208623_s_at	0.0836	0.833	2.252	0.916	1.262	J05021	VIL2	villin 2 (ezrin)
212150_at	0.149	1.478	0.837	0.8	1.17	AA805651	KIAA0143	KIAA0143 protein
203799_at	1.316	32.26	0.661	2.18	0.59	NM_014880	DCL-1	type I transmembrane C-type lectin receptor DCL-1
200824_at	0.315	4.947	0.958	0.902	1.099	NM_000852	GSTP1	glutathione S-transferase pi
203922_s_at	0.211	12.81	2.478	0.747	0.268	AI308863	CYBB	cytochrome b-245, beta polypeptide (chronic granulomatous disease)
209476_at	0.107	1.812	1.01	0.781	1.125	AL080080	TXNDC	thioredoxin domain containing
213698_at	0.0485	0.985	0.685	1.02	1.475	AI805560	MGC14276	hypothetical protein MGC14276
200949_x_at	0.0122	0.77	1.083	1.082	1.14	NM_001023	RPS20	ribosomal protein S20
218258_at	0.0284	1.548	0.901	1.16	1.196	NM_015972	MGC9850	hypothetical protein MGC9850
201994_at	0.0522	1.209	0.871	0.973	1.091	NM_012286	MORF4L2	mortality factor 4 like 2
221493_at	0.0841	0.926	1.344	1.093	1.357	AL136629	TSPYL	TSPY-like
211784_s_at	0.0673	1.287	0.872	0.902	1.076	BC006181		gb:BC006181.1 /DB_XREF=gi:13544106 /FEA=FLmRNA /CNT=1 /TID=HsAffx.900897.517 /TIER=FL /STK=0 /DEF=Homo sapiens, Similar to splicing factor, arginineserine-rich 2 (SC-35), clone MGC:2622, mRNA, complete cds. /PROD=Similar to splicing factor, arginineserine-rich2 (SC-35) /FL=gb:BC006181.1
202877_s_at	1.44	7.462	0.82	1.004	0.717	W72082	C1QR1	complement component 1, q subcomponent, receptor 1
203104_at	0.884	9.19	0.861	1.449	0.608	NM_005211	CSF1R	colony stimulating factor 1 receptor, formerly McDonough feline sarcoma viral (v-fms) oncogene homolog
211986_at	0.225	1.791	0.831	1.143	1.387	BG287862	MGC5395	hypothetical protein MGC5395
223280_x_at	0.711	20.65	0.838	2.233	0.513	AF253977	MS4A6A	membrane-spanning 4-domains, subfamily A, member 6A
219119_at	0.101	1.079	0.898	0.891	1.132	NM_016200	LSM8	LSM8 homolog, U6 small nuclear RNA associated (S. cerevisiae)
201606_s_at	0.11	0.898	1.649	0.925	1.239	BE796924	PWP1	nuclear phosphoprotein similar to S. cerevisiae PWP1
200725_x_at	0.0236	0.93	1.014	1.005	1.116	NM_006013	RPL10	ribosomal protein L10
212459_x_at	0.0758	1.238	0.813	0.986	1.262	BF593940	SUCLG2	succinate-CoA ligase, GDP-forming, beta subunit
200915_x_at	0.0738	1.177	0.997	1.001	1.138	NM_004986	KTN1	kinectin 1 (kinesin receptor)
217915_s_at	0.0515	1.037	0.984	0.969	1.159	NM_016304	C15orf15	chromosome 15 open reading frame 15
213142_x_at	0.141	2.041	2.448	0.515	1.065	AV700415	LOC54103	hypothetical protein LOC54103
222417_s_at	0.117	1.553	1.438	0.658	0.842	AF121855	SNX5	sorting nexin 5
208787_at	0.0952	1.477	0.84	0.995	1.194	BC003375	MRPL3	mitochondrial ribosomal protein L3
217848_s_at	0.0597	1.093	0.779	1.267	1.425	NM_021129	PP	pyrophosphatase (inorganic)
213817_at	1.032	29.3	1.003	1.248	0.802	AL049435	na	Homo sapiens mRNA; cDNA DKFZp586B0220 (from clone DKFZp586B0220)
210427_x_at	0.0542	4.214	0.897	1.136	0.923	BC001388	ANXA2	annexin A2
211542_x_at	0.1	0.905	1.175	1.07	1.161	BC004334		gb:BC004334.1 /DB_XREF=gi:13279259 /FEA=FLmRNA /CNT=1 /TID=Hs.76230.1 /TIER=FL /STK=0 /UG=Hs.76230 /LL=6204 /UG_GENE=RPS10 /DEF=Homo sapiens, ribosomal protein S10, clone MGC:10943, mRNA, complete cds. /PROD=ribosomal protein S10 /FL=gb:BC004334.1
200092_s_at	0.0147	0.958	1.031	0.979	1.056	BF216701		601884615F1 NIH_MGC_57 Homo sapiens cDNA clone IMAGE:4103235 5', mRNA sequence.
224644_at	0.148	2.175	0.886	1	1.207	AV724183		AV724183 HTB Homo sapiens cDNA clone HTBAJC09 5', mRNA sequence.
204912_at	0.0809	1.437	0.381	1.163	1.55	NM_001558	IL10RA	interleukin 10 receptor, alpha
208891_at	1.088	20.59	0.708	1.448	0.274	BC003143	DUSP6	dual specificity phosphatase 6
200763_s_at	0.0128	1.017	1.008	0.939	1.018	NM_001003	RPLP1	ribosomal protein, large, P1
212586_at	0.0728	2.06	0.827	0.843	0.997	AA195244	CAST	calpastatin
205237_at	0.975	31	1.028	2.161	0.356	NM_002003	FCN1	ficolin (collagen/fibrinogen domain containing) 1
208675_s_at	0.119	1.498	1.046	0.722	1.064	D29643	DDOST	dolichyl-diphosphooligosaccharide-protein glycosyltransferase
1552798_a_at	1.405	10.75	0.992	0.862	0.605	NM_138557	TLR4	toll-like receptor 4
208828_at	0.0938	1.318	0.953	0.82	1.076	BC004170	POLE3	polymerase (DNA directed), epsilon 3 (p17 subunit)
209377_s_at	0.0549	1.383	0.843	0.862	1.184	AF274949	HMGN3	high mobility group nucleosomal binding domain 3
200736_s_at	0.108	7.012	1.289	1.051	0.716	NM_000581	GPX1	glutathione peroxidase 1
204215_at	0.0845	0.876	1.677	1.006	1.171	NM_024315	C7orf23	chromosome 7 open reading frame 23
208775_at	0.0517	1.074	0.992	0.804	1.144	D89729	XPO1	exportin 1 (CRM1 homolog, yeast)
202377_at	0.769	8.932	0.777	1.162	1.13	AW026535	LEPR	leptin receptor
222832_s_at	0.0726	1.554	1.035	0.84	1.126	AA746206	GL004	GL004 protein
226865_at	1.185	10.78	0.898	1.018	0.855	AW130600		Homo sapiens mRNA; cDNA DKFZp564O0862 (from clone DKFZp564O0862)
212131_at	0.069	1.089	0.962	0.817	1.19	BG054966	DKFZP434D1335	DKFZP434D1335 protein
211429_s_at	3.086	12.88	0.461	1.057	0.163	AF119873	SERPINA1	Homo sapiens PRO2275 mRNA, complete cds
202591_s_at	0.0171	1.114	0.914	0.946	1.138	NM_003143	SSBP1	single-stranded DNA binding protein 1
207857_at	2.966	13.87	0.574	0.966	0.421	NM_006866	LILRB1	leukocyte immunoglobulin-like receptor, subfamily B (with TM and ITIM domains), member 1
222430_s_at	0.106	1.161	0.969	0.875	1.146	BC002559	HGRG8	high-glucose-regulated protein 8
200001_at	0.157	3.128	0.895	0.96	1.155	NM_001749	CAPNS1	calpain, small subunit 1
235435_at	0.1	1.05	0.968	0.957	1.14	BF433048	NRPS998	2-aminoadipic 6-semialdehyde dehydrogenase
201417_at	0.828	10.67	1.111	1.077	0.8	AL136179		gb:AL136179 /DB_XREF=gi:8649149 /FEA=FLmRNA /CNT=369 /TID=Hs.83484.0 /TIER=Stack /STK=40 /UG=Hs.83484 /LL=6659 /UG_GENE=SOX4 /UG_TITLE=SRY (sex determining region Y)-box 4 /DEF=Human DNA sequence from clone RP3-322L4 on chromosome 6. Contains the SOX4 gene for SRY (sex determining region Y)-box 4, a pseudogene similar to predicted fly, worm and yeast genes, ESTs, STSs, GSSs and four CpG islands /…
217763_s_at	1.181	7.158	1.162	0.739	0.455	NM_006868	RAB31	RAB31, member RAS oncogene family
200023_s_at	0.0666	1.039	0.993	1.141	1.268	NM_003754	EIF3S5	eukaryotic translation initiation factor 3, subunit 5 epsilon, 47kDa
1559034_at	1.647	13.01	0.844	0.983	0.664	AK095499	PTPNS1L3	protein tyrosine phosphatase, non-receptor type substrate 1-like 3
202857_at	0.118	1.614	0.806	0.974	1.197	NM_014255	TMEM4	transmembrane protein 4
214016_s_at	0.0717	0.997	1.096	0.955	1.164	AL558875	SFPQ	splicing factor proline/glutamine rich (polypyrimidine tract binding protein associated)
202897_at	2.076	12.15	0.729	0.925	0.657	AB023430	PTPNS1	protein tyrosine phosphatase, non-receptor type substrate 1
224916_at	0.261	2.51	0.199	1.311	1.166	BG110811	LOC340061	hypothetical protein LOC340061
205076_s_at	1.004	9.277	0.815	1.394	0.695	NM_006697	CRA	cisplatin resistance associated
211972_x_at	0.0162	0.862	1.092	1.053	1.17	AI953822	RPLP0	ribosomal protein, large, P0
223015_at	0.0843	1.396	0.822	0.999	1.153	AF212241	eIF2A	eukaryotic translation initiation factor (eIF) 2A
219505_at	0.151	5.679	0.964	1.108	0.993	NM_017424	CECR1	cat eye syndrome chromosome region, candidate 1
201798_s_at	0.869	8.64	0.821	1.115	0.739	NM_013451	FER1L3	fer-1-like 3, myoferlin (C. elegans)
225220_at	0.0364	0.742	1.308	1.278	1.575	BF340290		Homo sapiens, clone IMAGE:4249217, mRNA
217800_s_at	0.118	1.518	0.307	1.453	1.406	NM_030571	NDFIP1	Nedd4 family interacting protein 1
200010_at	0.0148	0.897	1.082	0.998	1.095	NM_000975	RPL11	ribosomal protein L11
226818_at	0.265	12.75	2.026	1.081	0.231	T64884	KIAA0937	KIAA0937 protein
223502_s_at	1.33	13.71	0.396	1.379	0.246	AF134715	TNFSF13B	tumor necrosis factor (ligand) superfamily, member 13b
201743_at	1.098	42.68	0.759	1.877	0.337	NM_000591	CD14	CD14 antigen
207761_s_at	0.263	6.409	7.249	0.695	0.815	NM_014033	DKFZP586A0522	DKFZP586A0522 protein
208852_s_at	0.101	2.134	0.809	0.826	1.208	AI761759	CANX	calnexin
228055_at	0.165	6.541	7.467	0.806	0.487	AI763426	NAP1L	napsin B pseudogene
1553043_a_at	1.494	7.487	0.68	1.077	0.622	NM_139018	NKIR; IREM1	synonym: IREM1; inhibitory receptor IREM1; Homo sapiens NK inhibitory receptor precursor (NKIR), mRNA.
200061_s_at	0.0144	1.073	0.962	0.936	1.022	BC000523	RPS24	ribosomal protein S24
201259_s_at	0.0755	0.997	2.573	0.645	0.924	AI768845	SYPL	synaptophysin-like protein
224345_x_at	0.0554	0.667	1.138	1.185	1.521	AF107495		gb:AF107495.1 /DB_XREF=gi:11640556 /FEA=FLmRNA /CNT=1 /TID=HsAffx.900474.389 /TIER=FL /STK=0 /DEF=Homo sapiens FWP001 and putative FWP002 mRNA, complete cds. /PROD=FWP001 /FL=gb:AF107495.1
1555214_a_at	2.134	8.358	0.823	1.071	0.672	AF400602	CLECSF12	C-type (calcium dependent, carbohydrate-recognition domain) lectin, superfamily member 12
200082_s_at	0.0319	0.859	1.116	0.997	1.12	AI805587	RPS7	ribosomal protein S7
206978_at	0.235	10.68	0.524	1.98	1.62	NM_000647	CCR2	chemokine (C-C motif) receptor 2
224356_x_at	0.658	23.29	0.873	2.423	0.532	AF237908	MS4A6A	membrane-spanning 4-domains, subfamily A, member 6A
212508_at	0.13	0.921	0.819	1.279	1.649	AK024029	MOAP1	modulator of apoptosis 1
208692_at	0.0199	0.699	1.124	1.059	1.283	U14990	RPS3	ribosomal protein S3
200839_s_at	0.326	9.957	0.91	1.709	0.635	NM_001908	CTSB	cathepsin B
203923_s_at	0.178	10.89	2.377	0.826	0.265	NM_000397	CYBB	cytochrome b-245, beta polypeptide (chronic granulomatous disease)
211495_x_at	1.108	7.589	0.97	0.852	0.76	AF114011	TNFSF13	tumor necrosis factor (ligand) superfamily, member 13
208904_s_at	0.0136	0.953	0.966	1.033	1.082	BC000354	RPS28	ribosomal protein S28
201425_at	0.79	12.33	0.989	1.399	0.51	NM_000690	ALDH2	aldehyde dehydrogenase 2 family (mitochondrial)
209430_at	0.102	1.255	0.961	0.924	1.098	AJ001017	BTAF1	BTAF1 RNA polymerase II, B-TFIID transcription factor-associated, 170kDa (Mot1 homolog, S. cerevisiae)
200750_s_at	0.0216	0.882	1.117	1.021	1.273	AF054183	RAN	RAN, member RAS oncogene family
209949_at	3.09	13.93	0.662	1.027	0.239	BC001606	NCF2	neutrophil cytosolic factor 2 (65kDa, chronic granulomatous disease, autosomal 2)
212820_at	1.211	27.51	0.75	1.398	0.835	AB020663	RC3	rabconnectin-3
204204_at	1.776	10.39	0.712	1.208	0.699	NM_001860	SLC31A2	solute carrier family 31 (copper transporters), member 2
208892_s_at	1.198	24.96	0.684	1.495	0.282	BC003143	DUSP6	dual specificity phosphatase 6
201375_s_at	0.193	2.588	0.841	1.07	1.218	NM_004156	PPP2CB	protein phosphatase 2 (formerly 2A), catalytic subunit, beta isoform
221840_at	0.968	5.474	0.415	0.823	0.962	AA775177	PTPRE	protein tyrosine phosphatase, receptor type, E
204588_s_at	0.684	13.26	1.222	1.295	0.522	NM_003982	SLC7A7	solute carrier family 7 (cationic amino acid transporter, y+ system), member 7
213588_x_at	0.0231	0.819	1.094	1.131	1.272	AA838274	RPL14	ribosomal protein L14
200036_s_at	0.012	0.75	1.274	1.207	1.367	NM_007104	RPL10A	ribosomal protein L10a
222411_s_at	0.0578	1.901	0.869	0.793	1.074	AW087870	SSR3	signal sequence receptor, gamma (translocon-associated protein gamma)
225176_at	0.0829	0.938	0.898	1.046	1.5	AA156754		Homo sapiens MSTP146 (MST146) mRNA, complete cds
210996_s_at	0.162	2.783	1.097	1.025	0.99	U43430	YWHAE	tyrosine 3-monooxygenase/tryptophan 5-monooxygenase activation protein, epsilon polypeptide
208699_x_at	1	9.155	0.957	1.113	0.776	BF696840	TKT	transketolase (Wernicke-Korsakoff syndrome)
201953_at	0.0769	1.308	0.88	0.921	1.071	NM_006384	CIB1	calcium and integrin binding 1 (calmyrin)
225676_s_at	0.0769	1.165	1.14	0.787	1.147	BE409290	DKFZP564O0463	DKFZP564O0463 protein
234873_x_at	0.119	0.887	1.175	0.987	1.147	AJ224080	RPL7AP1	Homo sapiens rpL7a pseudogene, clone 10.
228170_at	0.954	32.41	0.807	1.873	0.744	AL355743	OLIG1	oligodendrocyte transcription factor 1
209555_s_at	0.776	79.33	1.022	2.81	0.765	M98399	CD36	CD36 antigen (collagen type I receptor, thrombospondin receptor)
217388_s_at	0.251	12.56	4.595	0.908	0.333	D55639	KYNU	kynureninase (L-kynurenine hydrolase)
223361_at	0.0259	1.305	0.47	1.199	1.292	AF116682	C6orf115	chromosome 6 open reading frame 115
224691_at	0.0531	1.026	1.062	0.963	1.335	BE622897		601440923T1 NIH_MGC_72 Homo sapiens cDNA clone IMAGE:3915844 3', mRNA sequence.
215049_x_at	0.911	14.9	0.969	1.539	0.658	Z22969	CD163	CD163 antigen
223501_at	1.637	14.5	0.631	1.67	0.45	AW151360		xe73e12.x1 NCI_CGAP_Ut3 Homo sapiens cDNA clone IMAGE:2613550 3', mRNA sequence.
212248_at	0.0616	1.355	0.884	0.815	1.005	AI886796	LYRIC	LYRIC/3D3
222150_s_at	0.151	2.286	2.806	0.579	1.162	AK026747	LOC54103	hypothetical protein LOC54103
219806_s_at	1.051	10.14	0.811	1.325	0.604	NM_020179	FN5	FN5 protein
202602_s_at	0.0937	1.151	0.837	1.218	1.495	NM_014500	HTATSF1	HIV TAT specific factor 1
235964_x_at	0.164	3.244	0.219	1.345	1.068	AA603344		np29d10.s1 NCI_CGAP_Pr22 Homo sapiens cDNA clone IMAGE:1117747 3' similar to contains Alu repetitive element;contains element L1 repetitive element ;, mRNA sequence.
224983_at	0.42	6.587	0.854	1.37	1.071	BF339821	SCARB2	Homo sapiens cDNA FLJ31439 fis, clone NT2NE2000707.
221505_at	0.0508	0.92	1.126	1.159	1.366	AW612574	ANP32E	acidic (leucine-rich) nuclear phosphoprotein 32 family, member E
226414_s_at	0.189	2.133	0.898	0.856	1.108	BG180679	ANAPC11	APC11 anaphase promoting complex subunit 11 homolog (yeast)
223204_at	0.914	50.38	0.994	1.883	0.837	AF260333	DKFZp434L142	hypothetical protein DKFZp434L142
213399_x_at	0.0681	1.413	0.872	0.97	1.089	AI560720	RPN2	ribophorin II
218435_at	0.0514	1.433	1.311	0.748	0.938	NM_013238	DNAJD1	DnaJ (Hsp40) homolog, subfamily D, member 1
201300_s_at	0.0435	2.229	0.658	0.925	1.291	NM_000311	PRNP	prion protein (p27-30) (Creutzfeld-Jakob disease, Gerstmann-Strausler-Scheinker syndrome, fatal familial insomnia)
201306_s_at	0.0889	1.015	0.986	1.254	1.187	NM_006401	ANP32B	acidic (leucine-rich) nuclear phosphoprotein 32 family, member B
208894_at	0.0279	4.834	5.514	0.598	0.759	M60334	HLA-DRA	major histocompatibility complex, class II, DR alpha
226841_at	0.183	9.775	1.543	0.823	0.159	BF590697	KIAA0937	KIAA0937 protein
203300_x_at	0.557	8.674	1.049	1.188	0.733	NM_003916	AP1S2	adaptor-related protein complex 1, sigma 2 subunit
1557910_at	0.0209	0.785	1.543	0.806	1.259	BG612458	HSPCB	heat shock 90kDa protein 1, beta
212790_x_at	0.0331	0.835	1.149	1.057	1.149	BF942308	RPL13A	ribosomal protein L13a
235385_at	0.55	14.69	10.42	0.972	0.784	AI935334	FLJ20668	hypothetical protein FLJ20668
224930_x_at	0.0442	0.882	1.144	0.97	1.164	BE559788	RPL7A	ribosomal protein L7a
212773_s_at	0.0168	1.043	0.878	1.104	1.155	BG165094	TOMM20	translocase of outer mitochondrial membrane 20 homolog (yeast)
225310_at	0.0535	0.912	1.226	1.23	1.371	AI928344	RBMX	RNA binding motif protein, X-linked
206214_at	1.03	10.84	0.865	1.041	0.833	NM_005084	PLA2G7	phospholipase A2, group VII (platelet-activating factor acetylhydrolase, plasma)
202268_s_at	0.125	0.606	1.131	1.577	2.144	NM_003905	APPBP1	amyloid beta precursor protein binding protein 1, 59kDa
200093_s_at	0.0171	0.745	1.1	1.286	1.332	N32864	HINT1	histidine triad nucleotide binding protein 1
223001_at	0.0592	1.354	0.849	0.88	1.15	AF201937	DC2	DC2 protein
226165_at	0.0232	1.121	0.953	0.967	1.107	BF674436	na	Homo sapiens cDNA clone IMAGE:4737427, partial cds
223193_x_at	0.0536	0.639	1.115	1.185	1.46	AF201944	E2IG5	growth and transformation-dependent protein
238066_at	1.36	14.32	0.627	1.195	0.441	AI733027	CRBPIV	retinoid binding protein 7
208306_x_at	0.14	3.942	3.83	0.719	0.916	NM_021983	HLA-DRB3	major histocompatibility complex, class II, DR beta 3
225579_at	0.117	3.23	0.551	1.058	1.137	AL516202	MGC33602	hypothetical protein MGC33602
209265_s_at	0.098	1.035	1.082	1.009	1.26	BC001650	METTL3	methyltransferase like 3
221724_s_at	1.825	12.55	1.063	1.146	0.467	AF200738	CLECSF6	C-type (calcium dependent, carbohydrate-recognition domain) lectin, superfamily member 6
200933_x_at	0.0157	0.87	1.061	1.079	1.187	NM_001007	RPS4X	ribosomal protein S4, X-linked
209930_s_at	2.734	13.46	0.821	0.87	0.616	L13974	NFE2	nuclear factor (erythroid-derived 2), 45kDa
202469_s_at	0.103	1.754	0.951	0.812	0.993	AU149367	CPSF6	cleavage and polyadenylation specific factor 6, 68kDa
204224_s_at	0.0941	3.495	0.718	1.324	1.361	NM_000161	GCH1	GTP cyclohydrolase 1 (dopa-responsive dystonia)
221775_x_at	0.0249	0.904	1.053	1.036	1.096	BG152979	RPL22	Homo sapiens transcribed sequence with strong similarity to protein ref:NP_000974.1 (H.sapiens) ribosomal protein L22 proprotein; 60S ribosomal protein L22; Epstein-Barr-encoded RNA-associated protein; Epstein-Barr virus small RNA-associated protein; EBER-associated protein; heparin-binding protein 15; heparin-binding protein HBp15 [Homo sapiens]
207812_s_at	0.0826	1.305	0.868	0.97	1.242	NM_015530	GORASP2	golgi reassembly stacking protein 2, 55kDa
211987_at	0.0605	1.068	1.016	0.943	1.33	NM_001068	TOP2B	topoisomerase (DNA) II beta 180kDa
202231_at	0.021	1.512	0.903	1.001	1.063	NM_006360	GA17	dendritic cell protein
208796_s_at	0.0347	0.774	1.038	1.2	1.379	BC000196	CCNG1	cyclin G1
202545_at	0.972	7.214	1.275	0.812	0.761	NM_006254	PRKCD	protein kinase C, delta
221494_x_at	0.0573	1.344	0.957	0.954	1.095	AF085358	eIF3k	eukaryotic translation initiation factor 3 subunit k
200888_s_at	0.0234	0.972	1.025	0.964	1.024	NM_000978	RPL23	ribosomal protein L23
226436_at	0.891	12.59	0.927	1.131	0.963	N49935	RASSF4	Ras association (RalGDS/AF-6) domain family 4
200870_at	0.0718	1.268	0.893	0.887	1.032	NM_007178	UNRIP	unr-interacting protein
222229_x_at	0.0449	0.935	0.976	0.984	1.075	AL121871		Human DNA sequence from clone RP13-258O15 on chromosome X, complete sequence.
208095_s_at	0.0483	1.48	1.041	0.787	0.998	NM_001222	CAMK2G	calcium/calmodulin-dependent protein kinase (CaM kinase) II gamma
201137_s_at	0.0444	2.574	3.777	0.593	0.906	NM_002121	HLA-DPB1	major histocompatibility complex, class II, DP beta 1
218263_s_at	0.104	0.925	1.32	1.023	1.158	NM_021211	LOC58486	transposon-derived Buster1 transposase-like protein
212998_x_at	0.182	5.651	9.428	0.602	0.849	AI583173	HLA-DQB2	major histocompatibility complex, class II, DQ beta 2
212636_at	1.149	24.44	0.904	1.384	0.707	AL031781	QKI; QK3	Human DNA sequence from clone RP1-51J12 on chromosome 6q26-27, complete sequence.
213649_at	0.0461	0.908	1.132	0.987	1.231	AA524053		ng33b07.s1 NCI_CGAP_Co3 Homo sapiens cDNA clone IMAGE:936565 3', mRNA sequence.
222616_s_at	0.0622	0.956	0.873	0.932	1.132	AI806796	USP16	ubiquitin specific protease 16
201757_at	0.0428	1.118	0.596	1.152	1.196	NM_004552	NDUFS5	NADH dehydrogenase (ubiquinone) Fe-S protein 5, 15kDa (NADH-coenzyme Q reductase)
211571_s_at	0.782	45.61	1.092	2.494	0.753	D32039	CSPG2	chondroitin sulfate proteoglycan 2 (versican)
217764_s_at	1.028	7.819	1.167	0.624	0.202	AF183421	RAB31	RAB31, member RAS oncogene family
201528_at	0.0571	0.925	0.947	1.137	1.554	BG398414	RPA1	replication protein A1, 70kDa
203316_s_at	0.0497	1.118	0.898	0.869	1.106	NM_003094	SNRPE	small nuclear ribonucleoprotein polypeptide E
208949_s_at	0.381	18.96	0.754	2.399	0.813	BC001120	LGALS3	lectin, galactoside-binding, soluble, 3 (galectin 3)
212270_x_at	0.0573	0.821	1.103	1.084	1.207	BG168283	RPL17	ribosomal protein L17
208697_s_at	0.012	1.04	0.965	1.038	1.085	BC000734	EIF3S6	eukaryotic translation initiation factor 3, subunit 6 48kDa
218589_at	0.0797	3.346	0.159	3.124	1.326	NM_005767	P2RY5	purinergic receptor P2Y, G-protein coupled, 5
217740_x_at	0.0473	0.909	1.089	0.958	1.128	NM_000972	RPL7A	ribosomal protein L7a
201217_x_at	0.0325	0.671	1.15	1.16	1.299	NM_000967	RPL3	ribosomal protein L3
221688_s_at	0.0808	0.764	0.975	1.023	1.365	AL136913	C15orf12	chromosome 15 open reading frame 12
217870_s_at	0.0445	0.914	0.878	1.144	1.3	NM_016308	UMP-CMPK	UMP-CMP kinase
210895_s_at	0.349	15.52	4.015	1.012	0.428	L25259	CD86	CD86 antigen (CD28 antigen ligand 2, B7-2 antigen)
201134_x_at	0.0174	1.059	0.953	1.018	1.107	NM_001867	COX7C	cytochrome c oxidase subunit VIIc
218165_at	0.0593	1.061	1.037	0.827	1.115	NM_022756	FLJ11730	hypothetical protein FLJ11730
202233_s_at	0.0356	1.324	1.17	0.87	1.025	NM_006004	UQCRH	ubiquinol-cytochrome c reductase hinge protein
211991_s_at	0.0541	3.998	5.67	0.483	0.879	M27487	HLA-DPA1	major histocompatibility complex, class II, DP alpha 1
202077_at	0.0336	1.567	0.809	1.005	1.148	NM_005003	NDUFAB1	NADH dehydrogenase (ubiquinone) 1, alpha/beta subcomplex, 1, 8kDa
202690_s_at	0.0272	1.154	1.003	0.962	1.123	BC001721	SNRPD1	small nuclear ribonucleoprotein D1 polypeptide 16kDa
218454_at	1.501	16.62	0.535	1.297	0.347	NM_024829	FLJ22662	hypothetical protein FLJ22662
214042_s_at	0.0525	0.877	0.998	1.099	1.164	AW071997		Homo sapiens transcribed sequence with strong similarity to protein ref:NP_000974.1 (H.sapiens) ribosomal protein L22 proprotein; 60S ribosomal protein L22; Epstein-Barr-encoded RNA-associated protein; Epstein-Barr virus small RNA-associated protein; EBER-associated protein; heparin-binding protein 15; heparin-binding protein HBp15 [Homo sapiens]
225535_s_at	0.0883	2.195	1.103	0.953	1.154	AI804075	TIMM23	translocase of inner mitochondrial membrane 23 homolog (yeast)
204670_x_at	0.141	4.837	4.904	0.805	0.939	NM_002125	HLA-DRB3	major histocompatibility complex, class II, DR beta 3
228053_s_at	0.0424	0.968	1.132	1.015	1.258	BF965064	FBXO10	F-box only protein 10
202854_at	0.0775	1.449	0.843	0.965	1.074	NM_000194	HPRT1	hypoxanthine phosphoribosyltransferase 1 (Lesch-Nyhan syndrome)
225230_at	0.0474	2.366	2.642	0.633	0.761	AI735261	MGC54289	hypothetical protein MGC54289
221532_s_at	0.052	1.626	0.812	0.897	1.12	AF309553	REC14	recombination protein REC14
210146_x_at	1.392	18.72	0.65	1.057	0.4	AF004231	LILRB2	leukocyte immunoglobulin-like receptor, subfamily B (with TM and ITIM domains), member 2
201049_s_at	0.0168	0.87	1.12	1.086	1.144	NM_022551	RPS18	ribosomal protein S18
213583_x_at	0.023	0.985	1.036	0.985	1.054	BE964125	EEF1A1	eukaryotic translation elongation factor 1 alpha 1
211733_x_at	0.0348	1.567	0.809	0.796	1.073	BC005911	SCP2	sterol carrier protein 2
212250_at	0.061	1.663	0.883	0.684	0.973	AV700332	LYRIC	LYRIC/3D3
200871_s_at	0.545	6.375	0.96	1.023	0.525	NM_002778	PSAP	prosaposin (variant Gaucher disease and variant metachromatic leukodystrophy)
206380_s_at	1.118	21.38	0.596	2.057	0.564	NM_002621	PFC	properdin P factor, complement
213135_at	0.391	5.286	0.359	6.002	1.069	U90902	TIAM1	T-cell lymphoma invasion and metastasis 1
218117_at	0.0801	1.403	0.972	1.022	1.079	NM_014248	RBX1	ring-box 1
205789_at	0.755	20.59	2.598	1.065	0.615	NM_001766	CD1D	CD1D antigen, d polypeptide
213890_x_at	0.0125	0.892	1.013	1.017	1.063	AI200589	RPS16	ribosomal protein S16
212042_x_at	0.0782	0.846	1.03	1.023	1.123	BG389744	RPL7	ribosomal protein L7
200686_s_at	0.0665	0.944	0.95	1.14	1.286	NM_004768	SFRS11	splicing factor, arginine/serine-rich 11
201498_at	0.0967	1.076	1.115	0.938	1.207	AI160440	USP7	ubiquitin specific protease 7 (herpes virus-associated)
218802_at	0.0675	1.125	0.78	1.358	1.177	NM_017918	FLJ20647	hypothetical protein FLJ20647
200893_at	0.0336	1.147	1.029	0.932	1.112	NM_004593	SFRS10	splicing factor, arginine/serine-rich 10 (transformer 2 homolog, Drosophila)
200098_s_at	0.0562	1.115	0.94	0.981	1.134	T33068	ANAPC5	anaphase promoting complex subunit 5
200781_s_at	0.0253	0.905	1.049	1.066	1.112	NM_001019	RPS15A	ribosomal protein S15a
200674_s_at	0.0333	0.916	1.068	1.099	1.145	NM_000994	RPL32	ribosomal protein L32
219777_at	0.0322	1.288	0.0523	1.432	1.996	NM_024711	hIAN2	human immune associated nucleotide 2
211747_s_at	0.0239	0.934	0.877	1.038	1.266	BC005938	LSM5	LSM5 homolog, U6 small nuclear RNA associated (S. cerevisiae)
225698_at	0.0339	0.898	1.134	1.141	1.308	BF314746	TIGA1	TIGA1
201665_x_at	0.0202	0.801	1.144	1.076	1.152	NM_001021	RPS17	ribosomal protein S17
225083_at	0.0867	1.472	0.986	0.971	1.068	AL536986	C6orf51	chromosome 6 open reading frame 51
204924_at	2.241	9.645	0.859	1.119	0.701	NM_003264	TLR2	toll-like receptor 2
200022_at	0.0236	0.937	1.273	1.061	1.306	NM_000979	RPL18	ribosomal protein L18
209036_s_at	0.085	1.928	0.97	0.833	1.095	BC001917	MDH2	malate dehydrogenase 2, NAD (mitochondrial)
200038_s_at	0.058	0.848	1.077	1.053	1.137	NM_000985	RPL17	ribosomal protein L17
235529_x_at	0.154	2.817	0.219	1.343	1.037	BF437747	na	Homo sapiens similar to dJ132F21.2 (Contains a novel protein similar to the L82E from Drosophila) (LOC343574), mRNA
223716_s_at	0.0379	0.794	1.022	1.159	1.35	AF065391	ZNF265	zinc finger protein 265
222218_s_at	2.412	13.63	0.542	1.019	0.372	AJ400843	PILRA	paired immunoglobin-like type 2 receptor alpha
225808_at	0.0698	0.984	1.027	1.229	1.658	AA883486	LOC124512	hypothetical protein LOC124512
211100_x_at	1.909	9.608	0.844	1.022	0.562	U82278	LILRB1	leukocyte immunoglobulin-like receptor, subfamily B (with TM and ITIM domains), member 1
207507_s_at	0.0185	1.795	0.871	0.84	1.087	NM_001689	ATP5G3	ATP synthase, H+ transporting, mitochondrial F0 complex, subunit c (subunit 9) isoform 3
206710_s_at	0.966	13.85	0.966	1.249	0.938	NM_012307	EPB41L3	erythrocyte membrane protein band 4.1-like 3
1555756_a_at	4.159	24.81	0.42	1.337	0.249	AF400600	CLECSF12	C-type (calcium dependent, carbohydrate-recognition domain) lectin, superfamily member 12
200910_at	0.0456	0.925	1.071	0.929	1.209	NM_005998	CCT3	chaperonin containing TCP1, subunit 3 (gamma)
1554406_a_at	2.509	10.96	0.519	1.019	0.465	BC013385	CLECSF12	C-type (calcium dependent, carbohydrate-recognition domain) lectin, superfamily member 12
200823_x_at	0.0304	0.986	1.074	0.905	1.178	NM_000992	RPL29	ribosomal protein L29
209312_x_at	0.0363	4.865	4.825	0.69	0.901	U65585	HLA-DRB3	major histocompatibility complex, class II, DR beta 3
200703_at	0.0369	2.193	1.136	0.936	0.965	NM_003746	DNCL1	dynein, cytoplasmic, light polypeptide 1
200627_at	0.0309	1.196	0.872	0.92	1.094	BC003005	TEBP	unactive progesterone receptor, 23 kD
224331_s_at	0.0398	1.093	0.874	0.955	1.228	AB049654	MRPL36	mitochondrial ribosomal protein L36
227276_at	1.301	14.45	0.866	1.052	0.761	AI264121	PLXDC2	plexin domain containing 2
208628_s_at	0.032	1.39	1.027	0.921	0.961	BC002411	NSEP1	nuclease sensitive element binding protein 1
229353_s_at	0.0387	0.789	1.063	1.05	1.468	AW515443	NUCKS	nuclear ubiquitous casein kinase and cyclin-dependent kinase substrate
212473_s_at	0.702	8.152	0.447	1.261	1.94	BE965029	MICAL2	601658812R1 NIH_MGC_69 Homo sapiens cDNA clone IMAGE:3886131 3', mRNA sequence.
201506_at	0.724	20.89	1.04	2.532	0.782	NM_000358	TGFBI	transforming growth factor, beta-induced, 68kDa
215646_s_at	0.58	69.01	0.97	2.972	0.666	R94644	CSPG2	chondroitin sulfate proteoglycan 2 (versican)
200717_x_at	0.0847	0.926	0.98	1.016	1.065	NM_000971	RPL7	ribosomal protein L7
221731_x_at	0.536	34.46	1.019	3.137	0.529	BF218922	CSPG2	chondroitin sulfate proteoglycan 2 (versican)
211666_x_at	0.019	0.658	1.271	1.157	1.457	L22453	RPL3	ribosomal protein L3
202878_s_at	1.534	20.99	0.568	1.43	0.37	NM_012072	C1QR1	complement component 1, q subcomponent, receptor 1
225541_at	0.0427	1.084	1.722	0.797	1.067	BE274422	na	Homo sapiens, clone IMAGE:4865966, mRNA
211073_x_at	0.0248	0.683	1.153	1.18	1.314	BC006483	RPL3	ribosomal protein L3
219329_s_at	0.0584	1.148	0.889	0.894	1.079	NM_016085	2007-04-03	apoptosis related protein APR-3
214351_x_at	0.0119	0.746	1.147	1.23	1.398	AA789278	RPL13	ribosomal protein L13
209240_at	0.0916	0.825	1.174	1.514	1.911	AF070560	OGT	O-linked N-acetylglucosamine (GlcNAc) transferase (UDP-N-acetylglucosamine:polypeptide-N-acetylglucosaminyl transferase)
200945_s_at	0.0423	1.451	0.877	0.833	1.092	NM_014933	KIAA0905	yeast Sec31p homolog
207508_at	0.0242	1.733	0.875	0.895	1.07	NM_001689	ATP5G3	ATP synthase, H+ transporting, mitochondrial F0 complex, subunit c (subunit 9) isoform 3
200873_s_at	0.0288	1.392	0.986	0.926	1.05	NM_006585	CCT8	chaperonin containing TCP1, subunit 8 (theta)
214800_x_at	0.0316	1.092	0.917	0.976	1.066	R83000	BTF3	basic transcription factor 3
200826_at	0.0159	0.755	1.007	1.122	1.347	NM_004597	SNRPD2	small nuclear ribonucleoprotein D2 polypeptide 16.5kDa
209500_x_at	0.735	12.64	1.123	1.138	0.577	AF114012	TNFSF13	tumor necrosis factor (ligand) superfamily, member 13
204892_x_at	0.0208	0.979	0.977	0.955	1.028	NM_001402	EEF1A1	eukaryotic translation elongation factor 1 alpha 1
212537_x_at	0.0565	0.817	1.095	1.104	1.209	BE733979	RPL17	ribosomal protein L17
203139_at	1.267	7.788	0.643	1.09	0.633	NM_004938	DAPK1	death-associated protein kinase 1
211990_at	0.0233	2.884	3.306	0.577	0.824	M27487	HLA-DPA1	major histocompatibility complex, class II, DP alpha 1
221475_s_at	0.0125	0.96	1.066	0.896	1.055	NM_002948	RPL15	ribosomal protein L15
215193_x_at	0.0446	5.153	4.806	0.616	0.879	AJ297586	HLA-DRB3	major histocompatibility complex, class II, DR beta 3
229367_s_at	0.0581	1.231	0.0746	1.418	1.771	AW130536	hIAN2	human immune associated nucleotide 2
208923_at	0.917	7.981	0.95	1.289	0.726	BC005097	CYFIP1	cytoplasmic FMR1 interacting protein 1
212192_at	0.441	57.34	0.872	3.499	0.594	AI718937	KCTD12	potassium channel tetramerisation domain containing 12
209134_s_at	0.0309	0.8	1.118	1.096	1.185	BC000524	RPS6	ribosomal protein S6
229560_at	2.214	23.46	0.47	1.27	0.383	AW872374	TLR8	toll-like receptor 8
221692_s_at	0.0465	1.323	0.732	0.905	1.149	AB049652	MRPL34	mitochondrial ribosomal protein L34
39729_at	0.0509	0.662	0.746	1.406	1.665	4882231_RC		Cluster Incl. L19185:Human natural killer cell enhancing factor (NKEFB) mRNA, complete cds /cds=(124,720) /gb=L19185 /gi=440307 /ug=Hs.146354 /len=980
207085_x_at	2.193	22.5	0.875	1.214	0.77	NM_006140	CSF2RA	colony stimulating factor 2 receptor, alpha, low-affinity (granulocyte-macrophage)
210314_x_at	0.784	15.97	1.095	1.189	0.631	AF114013	TNFSF13	tumor necrosis factor (ligand) superfamily, member 13
218200_s_at	0.0629	1.391	0.855	0.926	1.101	NM_004546	NDUFB2	NADH dehydrogenase (ubiquinone) 1 beta subcomplex, 2, 8kDa
212826_s_at	0.012	1.996	1.1	0.908	0.975	AI961224	SLC25A6	solute carrier family 25 (mitochondrial carrier; adenine nucleotide translocator), member 6
213857_s_at	0.131	0.968	1.153	1.106	1.17	BG230614	CD47	CD47 antigen (Rh-related antigen, integrin-associated signal transducer)
208752_x_at	0.0169	0.935	1.248	1.113	1.127	AI888672	NAP1L1	nucleosome assembly protein 1-like 1
200716_x_at	0.0352	0.826	1.175	1.061	1.147	NM_012423	RPL13A	ribosomal protein L13a
212039_x_at	0.0235	0.661	1.159	1.17	1.32	BG339228	RPL3	ribosomal protein L3
200705_s_at	0.0266	0.707	1.198	1.069	1.172	NM_001959	EEF1B2	eukaryotic translation elongation factor 1 beta 2
212188_at	0.961	26.27	0.808	1.897	0.713	AA551075	KCTD12	potassium channel tetramerisation domain containing 12
207721_x_at	0.0224	0.813	1.146	1.337	1.363	NM_005340	HINT1	histidine triad nucleotide binding protein 1
208319_s_at	0.0409	1.753	0.953	0.835	1.059	NM_006743	RBM3	RNA binding motif protein 3
201033_x_at	0.0257	0.877	1.046	1.017	1.123	NM_001002	RPLP0	ribosomal protein, large, P0
211710_x_at	0.0153	0.879	1.059	1.13	1.186	BC005817	RPL4	ribosomal protein L4
202232_s_at	0.0197	1.656	0.9	0.906	1.088	NM_006360	GA17	dendritic cell protein
212644_s_at	0.104	1.433	1.181	0.728	1.018	AI671747	C14orf32	chromosome 14 open reading frame 32
213864_s_at	0.0228	0.943	1.314	1.149	1.169	AI985751	NAP1L1	nucleosome assembly protein 1-like 1
206559_x_at	0.0178	0.982	0.979	0.956	1.029	NM_001403		gb:NM_001403.1 /DB_XREF=gi:4503472 /GEN=EEF1A1L14 /FEA=FLmRNA /CNT=11 /TID=Hs.274466.0 /TIER=FL /STK=0 /UG=Hs.274466 /LL=1916 /DEF=Homo sapiens eukaryotic translation elongation factor 1 alpha 1-like 14 (EEF1A1L14), mRNA. /PROD=eukaryotic translation elongation factor 1 alpha1-like 14 /FL=gb:NM_001403.1
203667_at	0.0326	1.056	0.929	0.874	1.113	NM_004607	TBCA	tubulin-specific chaperone a
201338_x_at	0.0289	0.846	1.106	1.264	1.483	NM_002097	GTF3A	general transcription factor IIIA
209024_s_at	0.0314	1.117	0.988	0.902	1.114	AI472757	SYNCRIP	synaptotagmin binding, cytoplasmic RNA interacting protein
201105_at	0.0482	6.619	0.839	1.259	1.046	NM_002305	LGALS1	lectin, galactoside-binding, soluble, 1 (galectin 1)
226131_s_at	0.0114	0.922	0.997	0.991	1.029	AA583817	RPS16	ribosomal protein S16
228332_s_at	0.0164	1.741	1.075	0.925	1.011	AA526939	SELH	selenoprotein H
228408_s_at	0.0328	0.902	0.951	0.885	1.217	AI738666	FLJ10498	hypothetical protein FLJ10498
204620_s_at	0.666	33.77	0.997	2.879	0.566	NM_004385	CSPG2	chondroitin sulfate proteoglycan 2 (versican)
201909_at	0.0277	0.833	1.046	1.152	1.352	NM_001008	RPS4Y	ribosomal protein S4, Y-linked
211487_x_at	0.0181	0.779	1.106	1.027	1.132	BC004886		gb:BC004886.1 /DB_XREF=gi:13436139 /FEA=FLmRNA /CNT=1 /TID=Hs.5174.1 /TIER=FL /STK=0 /UG=Hs.5174 /LL=6218 /UG_GENE=RPS17 /DEF=Homo sapiens, ribosomal protein S17, clone MGC:11144, mRNA, complete cds. /PROD=ribosomal protein S17 /FL=gb:BC004886.1
235306_at	0.163	4.765	0.164	1.273	1.381	AI611648	hIAN6	human immune associated nucleotide 6
213687_s_at	0.0224	0.748	0.973	0.99	1.078	BE968801	RPL35A	ribosomal protein L35a
201154_x_at	0.0167	0.89	1.069	1.154	1.209	NM_000968	RPL4	ribosomal protein L4
208856_x_at	0.0262	0.901	1.059	1.022	1.126	BC003655	RPLP0	ribosomal protein, large, P0
208825_x_at	0.0434	0.923	1.108	1.129	1.156	U43701	RPL23A	ribosomal protein L23a
200772_x_at	0.0344	1.109	1.141	0.862	1.02	BF686442	PTMA	prothymosin, alpha (gene sequence 28)
210646_x_at	0.034	0.86	1.116	1.035	1.136	BC001675	RPL13A	ribosomal protein L13a
203932_at	0.311	5.987	6.611	0.797	0.988	NM_002118	HLA-DMB	major histocompatibility complex, class II, DM beta
215091_s_at	0.0291	0.878	1.047	1.194	1.488	BE542815	GTF3A	general transcription factor IIIA
222728_s_at	0.0823	1.207	1.218	0.945	1.172	AF275800	MGC5306	NB4 apoptosis / differentiation related protein; Homo sapiens PNAS-104 mRNA, complete cds.
211101_x_at	2.243	10.91	0.809	0.913	0.522	U82276	LILRB1	leukocyte immunoglobulin-like receptor, subfamily B (with TM and ITIM domains), member 1
213564_x_at	0.0109	0.713	0.9	2.611	2.418	BE042354		ho19b09.x1 NCI_CGAP_Co14 Homo sapiens cDNA clone IMAGE:3037817 3' similar to gb:Y00711 L-LACTATE DEHYDROGENASE H CHAIN (HUMAN);, mRNA sequence.
218559_s_at	0.791	31.04	0.98	2.231	0.619	NM_005461	MAFB	v-maf musculoaponeurotic fibrosarcoma oncogene homolog B (avian)
200642_at	0.0228	0.748	1.099	1.41	1.498	NM_000454	SOD1	superoxide dismutase 1, soluble (amyotrophic lateral sclerosis 1 (adult))
212578_x_at	0.0173	0.77	1.139	1.049	1.162	BF026595	RPS17	Homo sapiens similar to 40S ribosomal protein S17 (LOC376845), mRNA
211720_x_at	0.0212	0.887	1.049	1.038	1.131	BC005863	RPLP0	ribosomal protein, large, P0
[truncated: 643 more rows]
